# Supplementary material for: Seasonal and Regional Differences in Gene Expression in the Brain of a Hibernating Mammal
Source: PLoS One. 2013 Mar 20;8(3):e58427. doi: 10.1371/journal.pone.0058427 (PMC3603966; doi:10.1371/journal.pone.0058427)
Supplement: Table S1 — Differentially expressed genes. Table provides the mean (n = 3) and standard error for each of the four collection points of all genes that are differentially expressed in cerebral cortex (sheet A) and hypothalamus (sheet B). The p-value generated from the DESeq analysis of deviance is also provided for each gene. A gene was considered differentially expressed and included in this table if at least one collection point had at least 100 total counts, there was at least a 50% change between the collection points with the highest and lowest counts, and the FDR was less than 0.05. The p-value cutoffs for significance (FDR<0.05) obtained from the Benjamini-Hochberg method were 0.028 for cerebral cortex and 0.039 for hypothalamus. Fold changes were calculated relative to the April time point. Gene names listed are the official HGNC designations. APR: April collection point; C: cerebral cortex; FC: fold change; FDR: false discovery rate; H: hypothalamus; IBA: Interbout arousal collection point; OCT: October collection point; TOR: Torpor collection point; SE: standard error. (XLS) [file pone.0058427.s001.xls]

## Sheet: Cortex (a)
a. Cortex
Name	APR mean	OCT mean	TOR mean	IBA mean	p-value	APR SE	OCT SE	TOR SE	IBA SE	FC Oct	FC Tor	FC IBA
AAK1	655	1189	1088	938	0.00599497	185	146	48	26	0.550883	0.602022	0.698294
AASDH	119	77	120	111	0.0223747	7	12	10	13	1.54545	0.991667	1.07207
ABCA1	217	269	470	376	3.03070865637e-06	72	14	2	8	0.806691	0.461702	0.577128
ABCA3	1327	1930	2194	1863	0.000958737	260	146	71	100	0.687565	0.604831	0.712292
ABCA8	91	68	122	68	0.000694013	11	4	9	8	1.33824	0.745902	1.33824
ABCA9	92	117	158	103	0.00341287	19	6	8	8	0.786325	0.582278	0.893204
ABCB1	194	201	318	219	0.000994387	28	12	18	22	0.965174	0.610063	0.885845
ABCB6	269	239	381	353	0.00182502	13	11	13	24	1.12552	0.706037	0.76204
ABCC1	86	77	130	130	0.00334834	7	7	8	24	1.11688	0.661538	0.661538
ABCC10	73	62	126	99	0.000542219	7	8	7	20	1.17742	0.579365	0.737374
ABCC8	280	234	479	356	0.000622559	6	20	27	81	1.19658	0.584551	0.786517
ABHD2	189	302	345	344	0.000560523	38	25	22	43	0.625828	0.547826	0.549419
ABHD3	1086	684	856	674	0.000332517	106	31	41	79	1.58772	1.26869	1.61128
ABHD8	1588	1291	940	1057	0.00170114	237	56	9	61	1.23005	1.68936	1.50237
ABL2	78	126	122	145	0.0184537	26	10	9	16	0.619048	0.639344	0.537931
ABR	107	182	144	143	0.0073898	25	12	3	8	0.587912	0.743056	0.748252
ACAA2	850	557	658	590	0.00839569	109	28	25	57	1.52603	1.29179	1.44068
ACACB	325	273	604	369	0.000119516	81	27	22	57	1.19048	0.538079	0.880759
ACAD10	128	114	183	127	0.00944382	8	10	8	14	1.12281	0.699454	1.00787
ACADVL	469	326	836	574	2.53849163911e-11	18	20	60	64	1.43865	0.561005	0.817073
ACAP2	114	141	188	184	0.00238189	29	3	9	8	0.808511	0.606383	0.619565
ACOT11	166	116	167	107	0.00345755	13	7	18	14	1.43103	0.994012	1.5514
ACOT13	440	257	319	304	0.00476819	61	22	22	25	1.71206	1.37931	1.44737
ACOX3	107	127	168	156	0.0156236	14	9	20	14	0.84252	0.636905	0.685897
ACSBG1	1727	1194	1312	1027	0.00120441	85	47	144	184	1.4464	1.31631	1.6816
ACSF2	878	712	563	436	9.52345461658e-06	23	67	64	90	1.23315	1.5595	2.01376
ACSF3	219	256	219	162	0.0187304	8	9	3	8	0.855469	1	1.35185
ACSL6	681	662	1097	809	0.000163224	95	27	29	15	1.0287	0.620784	0.84178
ACSM5	630	529	480	390	0.0180333	33	14	23	101	1.19093	1.3125	1.61538
ACVR2A	179	201	131	197	0.0186981	3	5	11	11	0.890547	1.36641	0.908629
ADAM15	421	534	753	614	0.000147692	19	35	55	52	0.78839	0.559097	0.685668
ADAM17	207	167	271	253	0.00357696	19	8	17	18	1.23952	0.763838	0.818182
ADAM23	293	478	468	381	0.00344861	69	38	28	14	0.612971	0.626068	0.769029
ADAMTS9	68	67	155	103	0.000639925	17	8	17	22	1.01493	0.43871	0.660194
ADCK5	157	124	240	214	0.00206733	13	7	19	43	1.26613	0.654167	0.733645
ADCY10	128	90	151	126	0.0157532	20	5	14	13	1.42222	0.847682	1.01587
ADH7	48	56	120	137	0.000250906	16	23	16	18	0.857143	0.4	0.350365
ADIPOR2	372	592	527	507	0.0228593	96	22	30	33	0.628378	0.705882	0.733728
ADRB1	112	110	58	91	0.000405615	12	0	1	3	1.01818	1.93103	1.23077
ADSSL1	146	179	226	167	0.0254333	11	14	19	9	0.815642	0.646018	0.874251
AEBP1	323	395	328	233	0.00209454	10	41	20	31	0.817722	0.984756	1.38627
AFF2	181	314	301	273	0.0195322	58	33	13	23	0.576433	0.601329	0.663004
AGRN	693	842	1144	918	0.00135116	70	40	30	106	0.82304	0.605769	0.754902
AIFM3	444	287	473	325	0.00464232	65	16	41	39	1.54704	0.938689	1.36615
AKAP11	1154	1889	1760	1763	0.0158661	343	131	68	90	0.610905	0.655682	0.654566
AKAP17A	110	119	173	152	0.0115823	8	10	7	23	0.92437	0.635838	0.723684
ALDH1L1	775	620	497	447	0.000107145	40	60	36	65	1.25	1.55936	1.73378
ALDOC	10687	10411	7504	7077	0.000492621	596	123	398	1028	1.02651	1.42417	1.5101
ALS2CL	135	85	147	101	0.00185872	15	6	3	18	1.58824	0.918367	1.33663
AMD1	369	301	240	328	0.0177297	34	15	12	31	1.22591	1.5375	1.125
AMY2B	1005	850	505	415	5.91734092681e-05	128	135	81	59	1.18235	1.9901	2.42169
ANAPC11	904	596	581	609	0.0230658	158	27	23	24	1.51678	1.55594	1.4844
ANK3	1065	1713	1968	1549	0.00207774	283	217	66	16	0.621716	0.541159	0.68754
ANKHD1	374	367	551	557	0.00174055	27	9	12	90	1.01907	0.678766	0.671454
ANKRD10	223	203	318	289	0.0229666	9	12	36	47	1.09852	0.701258	0.771626
ANKRD13A	125	148	173	195	0.0194525	21	14	6	11	0.844595	0.722543	0.641026
ANKRD50	136	225	206	219	0.00408391	38	10	7	13	0.604444	0.660194	0.621005
ANLN	297	198	359	264	0.00034588	30	17	15	22	1.5	0.827298	1.125
ANO6	84	101	140	103	0.0129059	17	5	4	8	0.831683	0.6	0.815534
AP1S1	1390	1087	906	913	0.0153888	201	61	55	92	1.27875	1.53422	1.52245
APBA3	127	97	190	175	2.99040716046e-05	13	13	14	20	1.30928	0.668421	0.725714
APPL1	181	253	280	256	0.0156199	38	5	19	14	0.715415	0.646429	0.707031
ARAP1	368	270	434	317	0.00437952	18	21	18	30	1.36296	0.847926	1.16088
ARAP3	93	72	121	89	0.0187819	1	5	5	1	1.29167	0.768595	1.04494
ARC	306	253	38	218	0.00143901	1	90	2	114	1.20949	8.05263	1.40367
ARF3	3916	4053	2649	2818	0.000389077	94	122	59	275	0.966198	1.47829	1.38964
ARFGEF2	255	400	400	395	0.00890937	69	21	19	27	0.6375	0.6375	0.64557
ARGLU1	384	333	711	632	0.0163172	6	51	80	181	1.15315	0.540084	0.607595
ARHGAP17	114	100	170	143	0.0028731	4	4	3	11	1.14	0.670588	0.797203
ARHGAP33	1111	1109	740	761	0.000370251	68	60	59	54	1.0018	1.50135	1.45992
ARHGEF1	103	77	189	115	0.000179434	3	6	24	26	1.33766	0.544974	0.895652
ARID4A	338	278	245	409	0.00117425	41	22	7	40	1.21583	1.37959	0.826406
ARID4B	366	402	421	555	0.0237053	34	11	23	79	0.910448	0.869359	0.659459
ARL4D	183	121	61	104	8.08074700487e-08	25	16	4	4	1.5124	3	1.75962
ARNT	101	84	148	151	0.0266862	32	3	20	11	1.20238	0.682432	0.668874
ASAH1	193	157	253	238	0.0118065	14	1	32	31	1.2293	0.762846	0.810924
ASAP2	335	516	562	510	0.00219291	84	36	26	22	0.649225	0.596085	0.656863
ASNSD1	288	193	160	196	0.000426288	39	13	11	3	1.49223	1.8	1.46939
ASPA	132	135	109	84	0.0132088	3	6	14	17	0.977778	1.21101	1.57143
ASRGL1	631	559	338	384	1.77743131224e-06	32	25	15	35	1.1288	1.86686	1.64323
ASS1	304	335	217	227	0.00285864	26	13	6	20	0.907463	1.40092	1.33921
ASTN2	467	539	760	637	0.00404559	17	44	53	97	0.866419	0.614474	0.733124
ASUN	120	71	76	85	0.00606917	5	9	9	10	1.69014	1.57895	1.41176
ATF4	2051	1245	1165	1416	0.00320199	309	98	27	145	1.64739	1.76052	1.44845
ATF7	74	87	133	125	0.00788813	21	8	14	13	0.850575	0.556391	0.592
ATF7IP	142	186	221	206	0.017894	30	10	10	7	0.763441	0.642534	0.68932
ATG2B	271	370	437	418	0.00476191	57	35	18	28	0.732432	0.620137	0.648325
ATL3	64	90	103	119	0.00508098	20	5	4	10	0.711111	0.621359	0.537815
ATM	113	81	165	147	4.6540704732e-05	10	7	11	12	1.39506	0.684848	0.768707
ATP2B3	519	1069	1019	907	0.00131369	173	139	85	50	0.4855	0.509323	0.572216
ATP8A1	298	480	504	472	0.0125545	87	56	4	29	0.620833	0.59127	0.631356
ATP8A2	351	513	529	487	0.0100378	49	37	24	23	0.684211	0.663516	0.720739
ATP8B2	237	236	332	377	0.022595	44	7	38	52	1.00424	0.713855	0.628647
ATP9A	713	1303	1072	1049	0.00684355	201	119	80	55	0.547199	0.665112	0.679695
ATRN	482	833	784	773	0.00164705	132	58	34	42	0.578631	0.614796	0.623545
ATXN2L	630	901	1065	912	0.000757627	80	80	27	55	0.699223	0.591549	0.690789
AUTS2	200	322	293	256	0.0234327	44	41	10	6	0.621118	0.682594	0.78125
AVPI1	183	132	111	128	0.00818408	18	2	3	4	1.38636	1.64865	1.42969
AZI1	195	162	264	233	0.00521937	17	9	13	26	1.2037	0.738636	0.83691
B2M	640	493	766	621	0.010444	36	22	78	35	1.29817	0.835509	1.0306
B3GAT3	1275	874	777	790	0.00912729	221	37	12	21	1.45881	1.64093	1.61392
B4GALT5	122	175	171	188	0.0253715	21	9	13	8	0.697143	0.71345	0.648936
B4GALT6	332	532	467	456	0.0138389	86	29	18	5	0.62406	0.710921	0.72807
BAIAP3	284	446	168	220	0.00393497	68	72	19	47	0.636771	1.69048	1.29091
BANP	138	78	58	80	0.000580945	14	8	8	20	1.76923	2.37931	1.725
BBOX1	434	255	275	244	0.000115326	53	8	23	24	1.70196	1.57818	1.77869
BBS12	182	217	374	334	0.00230056	21	15	34	74	0.83871	0.486631	0.54491
BBS7	133	124	203	180	0.0018647	4	11	16	21	1.07258	0.655172	0.738889
BCAN	1521	1326	1249	961	0.0154697	82	34	140	196	1.14706	1.21777	1.58273
BCLAF1	631	970	1033	1013	0.000410215	88	109	40	4	0.650515	0.610842	0.622902
BEST1	54	48	167	136	0.00293011	11	5	30	49	1.125	0.323353	0.397059
BEX4	199	162	123	121	0.0017692	28	4	8	12	1.2284	1.61789	1.64463
BGN	125	227	146	114	0.000565411	28	14	11	22	0.550661	0.856164	1.09649
BHLHB9	217	371	341	365	0.000316792	53	15	14	21	0.584906	0.636364	0.594521
BIRC6	508	639	823	775	0.00159576	99	35	34	70	0.794992	0.617254	0.655484
BMP1	371	326	775	615	0.00767092	8	13	137	164	1.13804	0.47871	0.603252
BMP2K	122	131	194	203	0.00040075	28	9	9	12	0.931298	0.628866	0.600985
BRAF	75	132	131	127	0.00125335	17	5	5	12	0.568182	0.572519	0.590551
BRAP	147	231	242	254	0.000810455	29	13	1	11	0.636364	0.607438	0.57874
BRAT1	67	73	166	130	8.01061957035e-05	7	6	10	33	0.917808	0.403614	0.515385
BRD3	380	308	253	289	0.0267731	6	32	18	26	1.23377	1.50198	1.31488
BRD8	618	671	967	884	0.000952776	7	19	51	131	0.921013	0.63909	0.699095
BSN	490	1165	972	844	0.00708568	182	226	66	79	0.420601	0.504115	0.580569
BTG1	178	137	107	188	0.0007933	15	12	5	9	1.29927	1.66355	0.946809
BUB1	261	220	699	675	0.00145946	47	15	147	188	1.18636	0.373391	0.386667
BUD13	102	62	48	73	0.00265109	2	14	5	14	1.64516	2.125	1.39726
C10orf137	149	155	228	241	0.0036943	16	10	16	38	0.96129	0.653509	0.618257
C10orf90	78	84	138	92	0.00171133	10	9	14	10	0.928571	0.565217	0.847826
C11orf9	187	315	461	312	1.58938986417e-08	50	20	34	4	0.593651	0.40564	0.599359
C12orf10	313	223	165	285	6.89641329371e-05	43	1	25	12	1.40359	1.89697	1.09825
C14orf133	99	136	170	154	0.00397781	13	8	12	10	0.727941	0.582353	0.642857
C16orf59	94	67	108	78	0.0269781	13	4	5	9	1.40299	0.87037	1.20513
C17orf89	227	131	132	123	0.0256372	48	12	12	11	1.73282	1.7197	1.84553
C17orf97	156	104	111	99	0.0123424	19	4	4	12	1.5	1.40541	1.57576
C19orf45	20	25	102	63	0	3	1	7	10	0.8	0.196078	0.31746
C19orf53	455	308	265	358	0.00140346	53	41	16	15	1.47727	1.71698	1.27095
C1orf112	53	57	142	118	0.0053874	7	5	23	37	0.929825	0.373239	0.449153
C1orf198	60	88	110	98	0.00360283	8	7	11	13	0.681818	0.545455	0.612245
C1orf27	81	104	134	117	0.0168176	15	3	5	16	0.778846	0.604478	0.692308
C1orf35	104	55	52	77	0.00710509	20	2	3	12	1.89091	2	1.35065
C1orf43	672	465	392	456	0.000838432	91	27	24	10	1.44516	1.71429	1.47368
C1orf51	78	209	185	169	0.0261665	10	54	52	4	0.373206	0.421622	0.461538
C1orf61	282	222	413	357	4.75831830514e-05	19	25	13	37	1.27027	0.682809	0.789916
C1orf9	179	232	241	295	0.0065966	35	9	3	21	0.771552	0.742739	0.60678
C1QA	396	275	228	216	0.0062832	56	14	40	32	1.44	1.73684	1.83333
C1QB	296	230	198	170	0.0177188	47	4	16	29	1.28696	1.49495	1.74118
C20orf20	105	76	126	124	0.00905446	4	6	10	18	1.38158	0.833333	0.846774
C21orf33	2435	1690	1588	1486	0.0254312	431	133	92	61	1.44083	1.53338	1.63863
C2CD4C	88	119	67	94	0.00823092	6	9	2	9	0.739496	1.31343	0.93617
C2orf40	214	128	225	188	0.00217045	32	2	24	12	1.67188	0.951111	1.1383
C3orf39	176	205	130	175	0.0248861	13	6	6	7	0.858537	1.35385	1.00571
C4B	332	367	579	379	8.95402616546e-05	22	29	36	38	0.904632	0.573402	0.875989
C5orf42	219	196	376	321	0.00526085	29	22	52	54	1.11735	0.582447	0.682243
C5orf45	120	89	156	125	0.0056122	5	6	10	15	1.34831	0.769231	0.96
C6orf130	133	79	83	78	0.0119604	25	3	2	6	1.68354	1.60241	1.70513
C7orf46	46	58	75	100	9.50285596253e-05	10	5	3	7	0.793103	0.613333	0.46
C7orf50	110	62	70	59	0.00139903	17	7	4	3	1.77419	1.57143	1.86441
C9orf102	118	183	208	185	0.00430119	30	16	7	18	0.644809	0.567308	0.637838
C9orf5	86	127	139	140	0.0131305	27	5	3	6	0.677165	0.618705	0.614286
CA11	2408	1838	1334	1347	0.00597003	418	110	134	181	1.31012	1.8051	1.78768
CA4	186	108	64	58	1.80966353014e-14	21	11	4	5	1.72222	2.90625	3.2069
CABLES1	109	74	61	78	0.00783187	3	2	3	11	1.47297	1.78689	1.39744
CACNA1D	132	188	236	229	0.0127191	40	16	17	26	0.702128	0.559322	0.576419
CACNA2D1	387	621	486	498	0.0159357	92	42	17	14	0.623188	0.796296	0.777108
CAD	217	297	383	300	0.000882161	32	13	9	32	0.73064	0.56658	0.723333
CALB1	498	488	286	371	7.62710877952e-05	21	42	11	59	1.02049	1.74126	1.34232
CALB2	537	478	336	361	0.000905698	64	27	17	36	1.12343	1.59821	1.48753
CALCB	137	91	61	57	0.00657257	33	5	10	4	1.50549	2.2459	2.40351
CALM3	14664	11916	9354	9598	0.000550725	1817	212	434	634	1.23061	1.56767	1.52782
CAMK2N1	4885	3954	3084	2938	0.00349445	628	253	274	394	1.23546	1.58398	1.6627
CAMK2N2	1138	772	614	633	0.0220233	243	67	34	36	1.47409	1.85342	1.79779
CAPN10	76	60	133	114	0.0247364	6	5	21	32	1.26667	0.571429	0.666667
CARHSP1	461	321	255	296	0.0144276	80	23	18	34	1.43614	1.80784	1.55743
CAST	310	412	561	512	6.14529611946e-05	29	16	20	34	0.752427	0.552585	0.605469
CBR3	179	117	93	108	0.00869732	32	11	3	11	1.52991	1.92473	1.65741
CC2D1B	136	121	254	183	2.25649820441e-05	6	4	26	31	1.12397	0.535433	0.743169
CC2D2A	93	83	146	116	0.00189503	10	6	15	15	1.12048	0.636986	0.801724
CCDC66	240	180	413	390	9.95553096061e-06	10	12	39	69	1.33333	0.581114	0.615385
CCL27	125	100	196	159	0.0044803	18	4	16	32	1.25	0.637755	0.786164
CCNDBP1	264	210	317	296	0.0224513	9	25	16	21	1.25714	0.832808	0.891892
CCNG2	197	164	139	213	0.0190497	7	19	2	11	1.20122	1.41727	0.924883
CCNL1	137	99	267	231	0.00241935	9	11	20	71	1.38384	0.513109	0.593074
CCNL2	203	172	280	292	0.01031	17	9	30	50	1.18023	0.725	0.695205
CD2AP	65	61	102	91	0.00650432	14	6	7	10	1.06557	0.637255	0.714286
CDAN1	107	77	235	175	0.000502715	13	4	33	48	1.38961	0.455319	0.611429
CDC42EP3	97	101	73	127	0.0110796	7	13	2	14	0.960396	1.32877	0.76378
CDH6	145	262	234	230	0.000441386	34	12	5	6	0.553435	0.619658	0.630435
CDK12	96	123	157	178	0.0239164	27	5	16	27	0.780488	0.611465	0.539326
CDK5R1	560	845	583	609	0.00445616	91	42	15	40	0.662722	0.960549	0.91954
CDKL5	108	244	221	177	0.00304149	44	37	3	19	0.442623	0.488688	0.610169
CELSR2	1353	2198	1963	1667	0.00122668	226	202	84	83	0.61556	0.689251	0.811638
CENPV	213	165	122	146	0.0142656	36	14	4	10	1.29091	1.7459	1.4589
CEP112	78	66	110	89	0.022108	5	2	12	8	1.18182	0.709091	0.876404
CEP192	157	142	253	273	0.0158547	27	6	37	57	1.10563	0.620553	0.575092
CEP63	62	68	103	106	0.00117511	4	5	9	9	0.911765	0.601942	0.584906
CEP68	116	183	146	177	0.0125099	23	6	11	5	0.63388	0.794521	0.655367
CEP78	75	61	111	81	0.00586037	10	1	4	3	1.22951	0.675676	0.925926
CEP89	119	54	131	125	2.34281262057e-07	6	10	15	13	2.2037	0.908397	0.952
CEP95	73	79	106	111	0.026586	2	2	6	17	0.924051	0.688679	0.657658
CEP97	86	89	135	86	0.00856751	7	7	17	10	0.966292	0.637037	1
CERCAM	123	121	304	180	6.88193946274e-12	11	7	12	24	1.01653	0.404605	0.683333
CES1	1810	1412	1034	1148	0.015924	237	68	81	254	1.28187	1.75048	1.57666
CETP	80	58	135	84	0.000464025	13	19	6	11	1.37931	0.592593	0.952381
CHCHD3	473	393	310	324	0.0059408	31	26	13	44	1.20356	1.52581	1.45988
CHD6	398	537	621	645	0.0268108	97	39	31	78	0.741155	0.640902	0.617054
CHD9	253	285	477	529	0.00869263	67	24	60	107	0.887719	0.530398	0.478261
CHI3L1	19	21	792	557	1.46653466038e-07	2	2	272	221	0.904762	0.0239899	0.0341113
CHRD	90	66	162	115	4.48531733727e-05	9	7	8	26	1.36364	0.555556	0.782609
CHRM4	135	198	114	172	0.00199474	22	20	9	14	0.681818	1.18421	0.784884
CHRNB1	57	71	104	89	0.00778342	4	3	7	19	0.802817	0.548077	0.640449
CHRNB2	249	387	338	333	0.0152851	48	26	17	20	0.643411	0.736686	0.747748
CHUK	137	96	183	178	9.40010439495e-05	2	6	13	28	1.42708	0.748634	0.769663
CILP	132	185	124	120	0.0125711	12	9	1	6	0.713514	1.06452	1.1
CIZ1	295	268	485	431	1.15728644078e-05	12	21	35	58	1.10075	0.608247	0.684455
CLASRP	181	184	283	233	0.00402091	6	5	20	38	0.983696	0.639576	0.776824
CLCN2	204	183	311	213	0.000894353	9	7	5	20	1.11475	0.655949	0.957746
CLCN7	293	338	460	380	0.00784172	46	10	17	20	0.866864	0.636957	0.771053
CLDN10	103	70	59	49	0.000213925	7	8	5	10	1.47143	1.74576	2.10204
CLK1	315	178	297	473	0.0256483	8	14	51	131	1.76966	1.06061	0.665962
CLK4	251	173	202	277	0.0214272	11	7	23	46	1.45087	1.24257	0.906137
CLMN	95	179	146	130	0.0207244	13	28	15	20	0.530726	0.650685	0.730769
CLN5	99	82	133	124	0.0143013	7	4	8	11	1.20732	0.744361	0.798387
CLTCL1	135	212	208	259	0.000166771	27	14	12	26	0.636792	0.649038	0.521236
CNIH2	1836	1331	989	1082	0.00637668	323	53	69	137	1.37941	1.85642	1.69686
CNO	205	127	104	120	0.0132577	40	15	8	11	1.61417	1.97115	1.70833
CNTN2	206	316	403	314	0.000765721	43	38	17	38	0.651899	0.511166	0.656051
CNTNAP2	215	435	330	305	0.00177182	63	52	7	6	0.494253	0.651515	0.704918
CNTNAP4	159	273	214	196	0.00457608	37	21	2	15	0.582418	0.742991	0.811224
COASY	172	152	235	170	0.0160939	22	7	6	14	1.13158	0.731915	1.01176
COBLL1	133	143	269	179	0.000560539	18	3	41	18	0.93007	0.494424	0.743017
COL11A2	171	158	260	167	0.00122436	5	9	30	2	1.08228	0.657692	1.02395
COL16A1	58	73	211	125	6.28958358062e-06	8	11	29	32	0.794521	0.274882	0.464
COL1A1	379	479	442	309	0.00803302	12	17	24	52	0.791232	0.857466	1.22654
COL4A1	76	76	137	103	0.000363171	8	5	5	16	1	0.554745	0.737864
COL4A2	6160	4142	4024	3596	0.00804886	880	503	246	321	1.4872	1.53082	1.71301
COL5A1	291	288	440	346	0.01039	18	42	44	32	1.01042	0.661364	0.84104
COL5A3	65	70	163	132	4.11400871148e-07	2	11	15	23	0.928571	0.398773	0.492424
COL6A1	157	202	277	227	0.00193961	10	18	24	33	0.777228	0.566787	0.69163
COL6A2	71	112	111	95	0.0264677	9	11	12	5	0.633929	0.63964	0.747368
COL9A2	151	168	204	229	0.0216301	6	4	13	28	0.89881	0.740196	0.659389
COL9A3	60	63	116	88	0.000197663	1	3	11	15	0.952381	0.517241	0.681818
COMP	72	235	52	39	0.00164879	14	67	24	16	0.306383	1.38462	1.84615
CORO6	63	90	189	156	0.00295262	9	5	35	43	0.7	0.333333	0.403846
CPEB4	330	506	455	535	0.0143886	88	32	19	36	0.652174	0.725275	0.616822
CRABP2	374	360	264	219	0.0129688	30	27	26	66	1.03889	1.41667	1.70776
CREBZF	104	113	178	183	0.000727584	16	7	8	30	0.920354	0.58427	0.568306
CRY1	260	221	184	307	0.00679427	11	25	8	45	1.17647	1.41304	0.846906
CRYZ	175	158	134	106	0.00846714	7	13	7	15	1.10759	1.30597	1.65094
CSRP2	410	281	257	240	0.00919462	71	2	16	17	1.45907	1.59533	1.70833
CTU2	240	208	332	287	0.0148346	25	12	33	39	1.15385	0.722892	0.836237
CTXN1	916	731	526	519	0.000131753	125	29	45	44	1.25308	1.74144	1.76493
CUL9	329	338	585	447	0.00535051	8	23	70	85	0.973373	0.562393	0.736018
CXorf23	92	112	145	150	0.00562068	9	5	6	17	0.821429	0.634483	0.613333
CYFIP2	2188	3862	2949	2888	0.00408891	545	289	136	172	0.566546	0.741946	0.757618
CYGB	319	304	203	237	0.00367273	40	16	9	15	1.04934	1.57143	1.34599
CYP46A1	1780	1258	834	836	6.63308297177e-11	69	31	26	23	1.41494	2.13429	2.12919
CYP7B1	90	102	159	140	0.000740508	15	10	6	13	0.882353	0.566038	0.642857
DACT3	487	426	304	295	0.000166633	31	33	16	24	1.14319	1.60197	1.65085
DARC	214	268	135	137	4.39466605995e-07	6	24	5	22	0.798507	1.58519	1.56204
DARS2	119	106	179	136	0.00461129	14	13	10	15	1.12264	0.664804	0.875
DCAF7	290	509	389	412	0.0067449	76	39	7	30	0.569745	0.745501	0.703883
DCLK3	112	123	69	112	0.00307333	5	7	5	1	0.910569	1.62319	1
DDI2	144	225	217	265	0.000407611	17	22	1	21	0.64	0.663594	0.543396
DDX21	145	261	223	263	0.000118199	28	18	6	19	0.555556	0.650224	0.551331
DDX3X	1005	1365	1595	1596	0.000843715	169	92	56	32	0.736264	0.630094	0.629699
DDX46	303	314	443	504	0.00012254	11	6	17	67	0.964968	0.683973	0.60119
DDX5	3424	3298	4994	4791	0.000421351	276	122	142	487	1.0382	0.685623	0.714673
DDX50	381	263	251	295	0.0105166	29	33	11	27	1.44867	1.51793	1.29153
DENND4C	149	160	238	211	0.00312283	26	3	11	18	0.93125	0.62605	0.706161
DGCR14	161	125	103	111	0.0233792	18	6	3	4	1.288	1.56311	1.45045
DGKA	108	103	176	145	0.00091355	5	5	4	23	1.04854	0.613636	0.744828
DHRS11	123	64	138	127	4.72718079753e-05	21	11	4	12	1.92188	0.891304	0.968504
DHX34	167	157	247	205	0.00688995	7	7	11	17	1.06369	0.676113	0.814634
DHX37	78	117	128	127	0.0135704	21	4	6	15	0.666667	0.609375	0.614173
DIP2A	242	251	391	320	0.00241808	44	13	23	36	0.964143	0.618926	0.75625
DIRC2	153	202	236	221	0.0202487	7	10	17	20	0.757426	0.648305	0.692308
DIS3	70	78	98	121	0.00528895	8	9	8	14	0.897436	0.714286	0.578512
DISP2	1706	3259	2859	2668	0.00143992	483	348	148	121	0.523473	0.596712	0.63943
DLGAP3	993	899	674	655	0.00149008	28	37	22	42	1.10456	1.47329	1.51603
DMTF1	213	224	336	266	0.013516	43	20	8	32	0.950893	0.633929	0.800752
DNAJB14	133	216	195	198	0.0073346	31	13	7	5	0.615741	0.682051	0.671717
DNM3	155	309	275	263	0.00334614	51	43	6	15	0.501618	0.563636	0.589354
DNMBP	66	64	77	103	0.0228873	16	4	3	9	1.03125	0.857143	0.640777
DOCK10	304	362	492	373	0.00399583	51	34	23	30	0.839779	0.617886	0.815013
DOCK7	193	232	310	296	0.00255242	12	8	21	39	0.831897	0.622581	0.652027
DOCK9	441	509	674	550	0.0181423	92	35	25	28	0.866405	0.654303	0.801818
DOT1L	180	172	230	259	0.0109706	31	10	12	17	1.04651	0.782609	0.694981
DPM2	433	254	291	274	0.0039109	69	13	6	18	1.70472	1.48797	1.58029
DPY19L1	245	347	448	390	0.00155505	43	17	53	38	0.706052	0.546875	0.628205
DPYSL3	289	489	280	263	1.85920149045e-05	56	29	26	8	0.591002	1.03214	1.09886
DST	2242	3018	3952	3245	0.00120569	500	359	116	44	0.742876	0.567308	0.690909
DSTYK	139	244	213	239	0.00583223	39	23	18	15	0.569672	0.652582	0.58159
DTNBP1	1073	771	625	650	0.00289161	171	14	26	55	1.3917	1.7168	1.65077
DUSP1	104	124	177	118	0.00338741	5	13	1	9	0.83871	0.587571	0.881356
DUSP6	145	117	62	101	0.000139017	15	18	5	15	1.23932	2.33871	1.43564
DYNC1H1	2874	4552	4856	4139	0.00019772	466	441	227	242	0.631371	0.591845	0.694371
DYRK1A	255	383	336	376	0.0196289	53	29	12	29	0.665796	0.758929	0.678191
DYRK2	70	117	87	115	0.00557295	14	3	3	12	0.598291	0.804598	0.608696
DYRK3	120	87	61	86	0.00122644	15	9	4	6	1.37931	1.96721	1.39535
ECE1	420	451	735	526	0.00945594	24	3	136	15	0.931264	0.571429	0.798479
EDC4	409	480	682	582	0.000715301	27	7	48	72	0.852083	0.599707	0.702749
EDIL3	518	899	732	658	0.000376298	102	48	36	42	0.576196	0.70765	0.787234
EED	159	118	96	133	0.0117473	24	8	4	9	1.34746	1.65625	1.19549
EFCAB6	139	69	69	70	2.13011931179e-05	18	7	3	10	2.01449	2.01449	1.98571
EFEMP1	192	271	192	153	0.00100271	16	19	9	7	0.708487	1	1.2549
EFNA3	159	210	133	156	0.0177722	14	8	7	2	0.757143	1.19549	1.01923
EFNB3	111	170	97	177	4.62887422112e-05	13	13	5	10	0.652941	1.14433	0.627119
EGR1	832	810	462	630	0.00455971	63	83	23	138	1.02716	1.80087	1.32063
EGR4	115	94	47	65	1.33516299827e-06	14	10	2	9	1.2234	2.44681	1.76923
EHD4	77	143	104	114	0.0019394	21	9	6	9	0.538462	0.740385	0.675439
EIF2B2	188	131	112	142	0.00634956	24	9	6	3	1.43511	1.67857	1.32394
ELN	65	83	147	102	3.46326605611e-05	3	12	13	17	0.783133	0.442177	0.637255
EME2	71	47	107	97	0.00274112	7	4	10	23	1.51064	0.663551	0.731959
EML4	76	87	134	134	0.00841979	17	8	11	23	0.873563	0.567164	0.567164
ENG	415	367	378	268	0.0114812	17	17	40	36	1.13079	1.09788	1.54851
ENPP2	853	869	1892	1164	6.94076307539e-09	12	27	199	145	0.981588	0.450846	0.732818
ENY2	263	162	201	183	0.0130723	44	6	3	8	1.62346	1.30846	1.43716
EPHA5	188	283	270	266	0.0185714	28	13	18	26	0.664311	0.696296	0.706767
ERBB2IP	627	747	1065	856	0.00325912	126	23	80	84	0.839357	0.588732	0.732477
ESYT1	207	217	395	307	0.00121658	27	15	46	51	0.953917	0.524051	0.674267
ETFB	1436	984	852	858	0.026928	273	64	44	90	1.45935	1.68545	1.67366
ETNK1	104	179	164	151	0.0061318	25	20	8	9	0.581006	0.634146	0.688742
F13A1	91	179	149	51	0.000666489	14	36	29	20	0.50838	0.610738	1.78431
FABP7	72	38	135	92	7.81502521618e-06	14	3	23	10	1.89474	0.533333	0.782609
FAM102B	116	186	213	218	0.000422726	33	8	23	5	0.623656	0.544601	0.53211
FAM116A	61	70	109	119	0.000873122	8	4	9	21	0.871429	0.559633	0.512605
FAM135B	121	191	180	165	0.0173222	26	11	12	17	0.633508	0.672222	0.733333
FAM136A	108	81	61	91	0.0107589	14	4	1	11	1.33333	1.77049	1.18681
FAM169A	226	326	330	342	0.0118854	40	15	9	30	0.693252	0.684848	0.660819
FAM190B	168	298	289	268	0.00988214	61	23	8	14	0.563758	0.581315	0.626866
FAM19A1	349	241	175	188	4.49408246261e-06	47	6	6	15	1.44813	1.99429	1.85638
FAM208A	409	416	659	530	0.000496844	24	20	37	50	0.983173	0.620637	0.771698
FAM212B	376	311	236	298	0.0105183	21	34	17	16	1.209	1.59322	1.26174
FAM214A	204	245	309	325	0.00731617	27	16	18	45	0.832653	0.660194	0.627692
FAM58A	168	108	117	110	0.0098134	25	5	3	2	1.55556	1.4359	1.52727
FAM76B	100	120	155	147	0.0199213	9	6	5	19	0.833333	0.645161	0.680272
FAM84A	170	205	128	141	0.0084897	26	9	14	14	0.829268	1.32812	1.20567
FANCA	61	86	125	110	0.000174765	4	11	14	13	0.709302	0.488	0.554545
FANCM	74	94	113	129	0.00582653	4	12	7	16	0.787234	0.654867	0.573643
FARP2	179	211	295	272	0.0249369	24	11	21	51	0.848341	0.60678	0.658088
FBF1	126	98	231	150	4.41552522656e-07	10	4	21	24	1.28571	0.545455	0.84
FBLN2	82	130	128	105	0.0147949	9	9	12	9	0.630769	0.640625	0.780952
FBXL17	250	406	350	329	0.00543681	57	21	10	10	0.615764	0.714286	0.759878
FBXL6	113	90	154	133	0.00570545	7	5	15	17	1.25556	0.733766	0.849624
FBXO21	658	1007	871	904	0.0103923	114	30	35	30	0.653426	0.755454	0.727876
FBXO44	1340	1058	859	1062	0.00706796	147	14	46	47	1.26654	1.55995	1.26177
FBXO46	133	125	82	108	0.0177684	9	3	3	7	1.064	1.62195	1.23148
FBXW7	2516	1815	1583	1662	0.000652235	297	62	70	67	1.38623	1.58939	1.51384
FCHO2	93	95	146	138	0.00825249	22	13	8	10	0.978947	0.636986	0.673913
FEM1B	331	605	516	462	0.00318879	101	42	12	15	0.547107	0.641473	0.71645
FES	94	69	129	94	0.00284674	5	4	3	9	1.36232	0.728682	1
FGFR1OP	129	107	183	156	0.00788766	10	13	11	27	1.20561	0.704918	0.826923
FIS1	6502	6688	2826	4495	2.22585315068e-07	648	150	550	809	0.972189	2.30078	1.4465
FKBP3	854	653	501	521	0.00825968	140	12	34	66	1.30781	1.70459	1.63916
FLNA	367	457	736	531	1.75184449425e-06	78	33	38	16	0.803063	0.498641	0.691149
FLNB	202	214	364	285	3.54389339412e-05	21	17	26	26	0.943925	0.554945	0.708772
FLOT1	2525	2127	1899	1578	0.00222274	267	40	94	222	1.18712	1.32965	1.60013
FLT3	85	65	111	98	0.0140598	5	7	9	8	1.30769	0.765766	0.867347
FN1	237	542	581	237	7.43248898671e-06	41	119	10	37	0.437269	0.407917	1
FNBP1L	115	131	199	201	0.00110668	34	5	19	9	0.877863	0.577889	0.572139
FNBP4	190	176	309	298	0.00120436	5	8	13	60	1.07955	0.614887	0.637584
FNDC9	91	126	77	84	0.0249305	9	15	0	16	0.722222	1.18182	1.08333
FOXJ3	143	264	234	284	0.00751738	40	19	8	51	0.541667	0.611111	0.503521
FOXN3	82	109	134	121	0.0199509	17	6	3	13	0.752294	0.61194	0.677686
FOXP1	172	276	247	233	0.00913316	32	21	12	22	0.623188	0.696356	0.738197
FRMD5	177	182	339	258	0.012946	20	7	63	42	0.972527	0.522124	0.686047
FRY	360	579	709	597	6.87472656447e-06	67	49	39	50	0.621762	0.507757	0.603015
FTO	632	1019	793	799	0.00465988	139	43	25	36	0.620216	0.796974	0.790989
G2E3	88	101	132	143	0.00852573	18	9	3	8	0.871287	0.666667	0.615385
GAA	198	186	276	291	0.00153788	14	17	12	7	1.06452	0.717391	0.680412
GAB1	118	148	184	166	0.0269694	23	11	16	11	0.797297	0.641304	0.710843
GAB2	154	221	259	245	0.0088011	47	4	9	16	0.696833	0.594595	0.628571
GABPA	86	81	129	118	0.00832903	10	2	6	9	1.06173	0.666667	0.728814
GABRB3	331	534	494	511	0.0074142	78	49	12	36	0.61985	0.67004	0.64775
GABRQ	161	318	233	335	0.000727557	56	40	19	5	0.506289	0.690987	0.480597
GAS2L1	511	409	357	332	0.0113009	77	19	11	5	1.24939	1.43137	1.53916
GAS8	255	199	361	345	0.0273591	12	1	41	80	1.28141	0.706371	0.73913
GBP6	85	106	51	76	0.0240631	19	15	8	9	0.801887	1.66667	1.11842
GDA	301	488	346	404	0.00737516	66	10	29	32	0.616803	0.869942	0.74505
GDPD5	176	277	266	252	0.00735418	10	16	12	15	0.635379	0.661654	0.698413
GFAP	2320	2141	3240	2656	0.00529954	278	103	224	194	1.08361	0.716049	0.873494
GGCX	247	218	376	302	0.000699618	15	9	34	43	1.13303	0.656915	0.817881
GHDC	109	134	192	144	0.00258835	3	3	10	18	0.813433	0.567708	0.756944
GIT2	72	94	125	121	0.0171382	25	0	3	12	0.765957	0.576	0.595041
GJB6	1329	1081	838	844	0.000407878	97	47	61	45	1.22942	1.58592	1.57464
GLDC	330	265	547	444	0.000485718	23	42	32	86	1.24528	0.603291	0.743243
GLG1	494	854	725	741	0.0157833	146	72	8	54	0.578454	0.681379	0.666667
GLS	796	1113	1203	1121	0.00838317	68	94	52	63	0.715184	0.661679	0.71008
GLT1D1	170	184	129	116	0.00782638	29	6	4	13	0.923913	1.31783	1.46552
GNAQ	162	255	253	245	0.0272655	51	10	19	6	0.635294	0.640316	0.661224
GNB4	75	118	145	126	0.0006565	16	11	14	11	0.635593	0.517241	0.595238
GNE	132	200	189	192	0.0252276	23	12	1	6	0.66	0.698413	0.6875
GNG12	58	70	111	104	0.000208603	14	0	4	12	0.828571	0.522523	0.557692
GP1BB	629	452	293	305	0.000123938	107	15	25	37	1.39159	2.14676	2.0623
GPCPD1	350	250	460	377	0.000184489	10	9	12	45	1.4	0.76087	0.928382
GPR155	276	347	447	360	0.0174082	69	21	18	17	0.795389	0.61745	0.766667
GPR26	289	211	171	166	0.00061847	44	6	2	9	1.36967	1.69006	1.74096
GPRIN1	1010	1287	809	1097	0.00389054	23	64	24	79	0.784771	1.24845	0.920693
GRASP	195	178	123	143	0.0104324	7	23	9	3	1.09551	1.58537	1.36364
GRID2	166	268	277	270	0.000888576	37	14	10	4	0.619403	0.599278	0.614815
GRIK3	167	256	268	229	0.0108863	39	11	24	13	0.652344	0.623134	0.729258
GRIN1	3949	5970	5123	5083	0.0119489	564	389	181	190	0.661474	0.770837	0.776903
GRIN2B	110	150	181	191	0.0022079	2	18	12	27	0.733333	0.607735	0.575916
GRIN3A	63	96	121	90	0.0108144	20	6	10	11	0.65625	0.520661	0.7
GSTM1	2238	2138	1327	1577	4.43196233096e-05	169	100	116	208	1.04677	1.68651	1.41915
GSTM5	734	801	496	553	0.00877137	69	43	35	120	0.916355	1.47984	1.32731
HABP4	505	431	332	349	0.00573559	32	19	12	17	1.17169	1.52108	1.44699
HAP1	631	913	596	822	0.00459392	106	82	31	48	0.691128	1.05872	0.76764
HAPLN2	166	152	290	196	7.70928955295e-05	23	13	31	17	1.09211	0.572414	0.846939
HAPLN4	243	381	301	268	0.0101158	52	15	13	24	0.637795	0.807309	0.906716
HBA2	949	373	143	167	0.00155252	305	67	60	42	2.54424	6.63636	5.68263
HBB	4582	1502	729	853	0.00468503	1559	228	251	235	3.0506	6.28532	5.37163
HCFC1	267	424	460	402	0.0070489	80	29	20	21	0.629717	0.580435	0.664179
HDAC5	1631	1074	1054	938	4.43936671023e-05	40	43	19	29	1.51862	1.54744	1.73881
HEATR3	249	145	163	191	0.00140744	9	17	9	18	1.71724	1.52761	1.30366
HEATR5A	77	58	116	96	0.000997641	12	1	14	11	1.32759	0.663793	0.802083
HEATR7A	101	128	217	160	3.33530828176e-05	6	20	18	22	0.789062	0.465438	0.63125
HEBP2	101	91	92	61	0.0234782	16	3	10	6	1.10989	1.09783	1.65574
HECA	101	148	131	158	0.0276342	24	11	9	9	0.682432	0.770992	0.639241
HECTD3	297	350	522	434	0.000179055	41	22	26	41	0.848571	0.568966	0.684332
HECW2	105	195	190	178	0.0131477	34	25	4	24	0.538462	0.552632	0.589888
HERC2	977	1303	1575	1348	0.00280223	125	126	62	89	0.749808	0.620317	0.724777
HIBCH	341	232	242	209	0.00239947	37	24	4	21	1.46983	1.40909	1.63158
HIGD2A	344	207	234	208	0.0138201	60	2	15	21	1.66184	1.47009	1.65385
HIP1	212	224	397	286	0.0102541	81	11	14	15	0.946429	0.534005	0.741259
HIST1H1C	52	75	171	126	7.48658819383e-07	12	24	20	5	0.693333	0.304094	0.412698
HIST1H2BN	198	122	180	174	0.00969309	27	15	5	2	1.62295	1.1	1.13793
HIVEP2	976	1532	1486	1290	0.0165585	246	102	82	68	0.637076	0.656797	0.756589
HLCS	96	98	153	101	0.00639073	14	3	10	10	0.979592	0.627451	0.950495
HMGCL	105	71	116	92	0.0226102	16	4	3	5	1.47887	0.905172	1.1413
HMGCR	418	510	431	656	0.00214306	38	25	65	54	0.819608	0.969838	0.637195
HMGN1	374	236	263	286	0.00593023	49	18	15	11	1.58475	1.42205	1.30769
HOOK1	76	105	125	133	0.00662366	15	5	5	20	0.72381	0.608	0.571429
HPCAL1	784	739	494	597	0.00168242	51	17	19	57	1.06089	1.58704	1.31323
HPD	158	98	90	88	0.00177519	25	6	3	9	1.61224	1.75556	1.79545
HPS3	233	209	316	279	0.0169913	6	12	4	6	1.11483	0.737342	0.835125
HR	256	217	353	289	0.00467597	24	6	11	27	1.17972	0.725212	0.885813
HRAS	759	511	449	459	0.00493111	128	15	18	23	1.48532	1.69042	1.65359
HRASLS	181	125	114	115	0.0208748	32	4	8	6	1.448	1.58772	1.57391
HS2ST1	62	98	94	101	0.0176913	16	5	1	5	0.632653	0.659574	0.613861
HS3ST4	246	310	215	203	0.0121881	21	20	10	25	0.793548	1.14419	1.21182
HS6ST2	71	141	112	121	0.000385375	12	18	11	7	0.503546	0.633929	0.586777
HSD17B10	347	248	220	218	0.0200187	60	13	10	11	1.39919	1.57727	1.59174
HSD17B8	131	83	119	82	0.01782	24	6	8	8	1.57831	1.10084	1.59756
HSF4	146	112	189	197	0.0219416	13	4	19	39	1.30357	0.772487	0.741117
HSPA13	296	459	416	490	0.0014404	53	28	18	15	0.64488	0.711538	0.604082
HSPA1B	1417	1255	759	907	0.000649355	187	127	51	115	1.12908	1.86693	1.56229
HSPA2	348	355	232	285	0.00769064	43	24	21	10	0.980282	1.5	1.22105
HSPB1	217	135	92	90	0.000174541	42	7	3	7	1.60741	2.3587	2.41111
HUWE1	1034	1572	1795	1543	0.00103655	196	182	44	117	0.657761	0.576045	0.670123
IBA57	204	147	115	163	0.00341043	30	9	11	11	1.38776	1.77391	1.25153
IER5	149	110	87	112	0.00820198	12	13	6	9	1.35455	1.71264	1.33036
IFT172	292	229	486	322	0.00349143	9	12	65	74	1.27511	0.600823	0.906832
IFT20	150	87	135	125	0.0200058	24	5	10	17	1.72414	1.11111	1.2
IFT27	225	129	121	120	0.0033338	44	5	3	2	1.74419	1.8595	1.875
IKBKB	82	60	119	84	0.000943135	9	4	16	5	1.36667	0.689076	0.97619
IL11RA	302	190	205	164	0.000116403	20	19	10	21	1.58947	1.47317	1.84146
IL12RB2	68	115	190	161	5.49755574397e-10	18	2	13	13	0.591304	0.357895	0.42236
IMPACT	60	88	100	98	0.0136954	14	4	4	9	0.681818	0.6	0.612245
INF2	640	642	884	580	0.00607308	10	27	51	99	0.996885	0.723982	1.10345
ING4	281	176	179	196	0.00973439	44	14	10	8	1.59659	1.56983	1.43367
INSIG1	130	192	172	232	0.00378814	23	17	21	20	0.677083	0.755814	0.560345
IPO4	166	197	316	252	3.1468795298e-05	8	3	14	20	0.84264	0.525316	0.65873
IQCJ-SCHIP1	1685	1222	981	1018	0.0218278	335	61	10	59	1.37889	1.71764	1.65521
IQGAP1	116	141	205	173	0.00936942	35	4	14	11	0.822695	0.565854	0.67052
IRGQ	170	281	222	263	0.027253	43	26	8	29	0.604982	0.765766	0.646388
IRS2	271	485	374	356	0.00211448	64	42	20	11	0.558763	0.724599	0.761236
ITGA7	297	215	539	272	2.83064682804e-11	17	9	21	37	1.3814	0.55102	1.09191
ITGAM	110	100	171	125	0.0227985	17	1	20	22	1.1	0.643275	0.88
ITGB1BP1	234	142	102	143	0.0017192	47	7	7	4	1.64789	2.29412	1.63636
ITGB4	91	127	165	115	0.00208948	7	6	16	4	0.716535	0.551515	0.791304
ITGBL1	91	109	68	61	0.00234525	7	13	5	11	0.834862	1.33824	1.4918
ITPA	200	120	151	148	0.0213972	35	8	1	6	1.66667	1.3245	1.35135
ITPKA	630	486	404	472	0.00816567	40	40	15	25	1.2963	1.55941	1.33475
ITPKB	203	251	327	328	0.004673	49	14	15	29	0.808765	0.620795	0.618902
ITPR2	243	207	393	278	2.86610104454e-05	43	19	12	26	1.17391	0.618321	0.874101
JARID2	112	137	133	208	0.0233651	26	13	9	33	0.817518	0.842105	0.538462
JMJD1C	476	504	514	776	0.0117603	69	8	38	112	0.944444	0.92607	0.613402
KCNA6	123	194	192	161	0.00957807	26	21	4	9	0.634021	0.640625	0.763975
KCNB1	237	384	353	314	0.00412166	48	34	16	14	0.617188	0.671388	0.754777
KCNC2	288	440	397	343	0.0149451	62	12	8	33	0.654545	0.725441	0.83965
KCNH4	92	78	137	108	0.023048	12	9	10	21	1.17949	0.671533	0.851852
KCNJ13	43	46	108	64	0.0257761	9	4	27	13	0.934783	0.398148	0.671875
KCNJ16	126	68	156	117	0.0150985	16	13	22	30	1.85294	0.807692	1.07692
KCNK4	320	234	241	204	0.0113881	43	15	9	19	1.36752	1.3278	1.56863
KCNMA1	294	428	461	408	0.00705285	34	37	23	13	0.686916	0.637744	0.720588
KCNV1	439	290	289	233	4.1218217655e-05	25	25	15	19	1.51379	1.51903	1.88412
KCTD20	127	175	186	204	0.0136297	32	6	8	5	0.725714	0.682796	0.622549
KIAA0020	156	108	172	158	0.015872	19	10	12	16	1.44444	0.906977	0.987342
KIAA0090	323	506	433	431	0.0106613	47	36	33	7	0.63834	0.745958	0.74942
KIAA0564	186	213	289	210	0.0270559	32	15	12	33	0.873239	0.643599	0.885714
KIAA0586	93	85	146	110	0.00351521	10	8	9	13	1.09412	0.636986	0.845455
KIAA1109	1732	2594	2620	2332	0.0251873	227	392	173	93	0.667695	0.661069	0.74271
KIAA1432	153	201	236	234	0.0170175	38	15	10	14	0.761194	0.648305	0.653846
KIAA1467	637	1022	698	766	0.00347951	130	78	12	19	0.623288	0.912607	0.831593
KIAA1530	57	68	102	106	0.00033558	7	5	8	13	0.838235	0.558824	0.537736
KIAA1731	144	128	278	254	0.000667338	15	6	32	55	1.125	0.517986	0.566929
KIAA1841	174	178	284	221	0.00208543	21	18	9	34	0.977528	0.612676	0.78733
KIDINS220	1600	2566	2432	2301	0.00957788	394	211	93	119	0.623539	0.657895	0.69535
KIF13A	178	213	281	263	0.00615146	32	8	7	13	0.835681	0.633452	0.676806
KIF1B	1883	2861	2905	2793	0.0275594	468	242	157	242	0.658161	0.648193	0.674185
KIF3B	365	555	492	520	0.0253961	73	28	45	40	0.657658	0.74187	0.701923
KIFC2	702	710	1295	1058	0.000720981	38	18	130	199	0.988732	0.542085	0.663516
KIN	84	80	59	105	0.0115105	8	6	4	14	1.05	1.42373	0.8
KIT	139	234	189	232	0.00324423	35	12	7	22	0.594017	0.73545	0.599138
KLHDC10	93	168	135	147	0.00201585	22	12	7	9	0.553571	0.688889	0.632653
KLHL21	198	157	104	193	0.000897521	9	20	9	32	1.26115	1.90385	1.02591
KLHL26	216	252	159	194	0.0149954	7	3	11	4	0.857143	1.35849	1.1134
KLK6	328	439	543	352	0.0102943	27	27	86	31	0.747153	0.604052	0.931818
KRT10	81	81	127	131	0.000955039	14	6	8	11	1	0.637795	0.618321
L1CAM	606	1015	910	872	0.000746353	94	75	17	44	0.597044	0.665934	0.694954
LAMA2	125	148	192	123	0.00921424	11	7	12	22	0.844595	0.651042	1.01626
LAMA5	88	95	176	128	1.56229674773e-05	2	7	17	13	0.926316	0.5	0.6875
LAMC1	124	210	229	210	0.000187744	31	15	6	5	0.590476	0.541485	0.590476
LCAT	256	136	205	173	0.00209729	35	6	13	26	1.88235	1.24878	1.47977
LDLR	86	104	101	156	0.0218957	20	12	9	21	0.826923	0.851485	0.551282
LENG8	198	221	754	685	0.00361283	59	30	174	239	0.895928	0.262599	0.289051
LEPRE1	75	60	177	135	0.000586481	9	2	23	39	1.25	0.423729	0.555556
LHFPL4	104	162	127	151	0.0264281	22	10	4	17	0.641975	0.818898	0.688742
LHPP	349	310	212	246	0.00151306	25	13	11	26	1.12581	1.64623	1.4187
LIG4	128	89	69	118	0.000646174	2	12	3	15	1.4382	1.85507	1.08475
LIN7C	96	151	97	110	0.0262975	18	19	3	8	0.635762	0.989691	0.872727
LINS	100	91	58	106	0.00436153	12	13	3	12	1.0989	1.72414	0.943396
LIX1	111	87	49	61	0.000726183	10	8	9	17	1.27586	2.26531	1.81967
LMBRD2	116	190	194	225	0.00652588	41	21	13	14	0.610526	0.597938	0.515556
LMOD1	133	154	172	209	0.0196497	22	8	14	17	0.863636	0.773256	0.636364
LRP1	1919	2706	3123	2314	0.000956039	281	247	33	77	0.709165	0.614473	0.8293
LRRC16B	85	90	152	112	0.000784362	6	9	10	11	0.944444	0.559211	0.758929
LRRC45	229	188	285	270	0.0178917	26	11	14	37	1.21809	0.803509	0.848148
LRRK2	101	111	237	184	0.000983355	21	5	30	41	0.90991	0.42616	0.548913
LRRTM4	227	343	284	252	0.020785	18	20	20	26	0.661808	0.799296	0.900794
LSM4	420	311	254	268	0.00206	57	19	8	25	1.35048	1.65354	1.56716
LSR	83	91	137	127	0.00290043	7	12	6	13	0.912088	0.605839	0.653543
LUC7L	583	400	820	773	0.00914746	81	22	95	166	1.4575	0.710976	0.754204
LYPD1	111	93	56	71	0.000465209	16	7	2	9	1.19355	1.98214	1.56338
LYRM4	192	124	124	137	0.0092574	30	9	2	2	1.54839	1.54839	1.40146
LYRM5	100	60	83	71	0.0246709	17	4	3	8	1.66667	1.20482	1.40845
LZTS1	289	260	165	192	0.000207797	30	5	4	10	1.11154	1.75152	1.50521
MACF1	1315	1778	2233	1917	0.00359507	277	195	91	123	0.739595	0.588894	0.685968
MALT1	79	71	113	105	0.0138875	6	7	7	9	1.11268	0.699115	0.752381
MAN2C1	180	157	463	339	6.52905144425e-05	14	9	52	93	1.1465	0.388769	0.530973
MAP1B	2075	4369	4873	3989	0.000124081	504	775	269	428	0.474937	0.425816	0.52018
MAP3K14	164	178	90	121	0.00153589	33	12	4	11	0.921348	1.82222	1.35537
MAP4K2	326	349	496	379	0.00957787	39	18	24	41	0.934097	0.657258	0.860158
MAP7	260	273	404	320	0.00516678	36	16	18	12	0.952381	0.643564	0.8125
MAP7D3	66	62	109	81	0.00386193	10	6	5	6	1.06452	0.605505	0.814815
MAPK11	149	111	223	171	6.75778624633e-05	4	3	4	28	1.34234	0.668161	0.871345
MAPK12	102	64	142	119	4.04873398375e-05	16	8	2	18	1.59375	0.71831	0.857143
MARC1	124	119	70	77	0.000309894	10	16	5	4	1.04202	1.77143	1.61039
MARCH6	825	1310	1234	1199	0.00178038	110	50	1	54	0.629771	0.668558	0.688073
MARCH7	302	368	428	521	0.000591329	24	17	12	33	0.820652	0.705607	0.579655
MAST1	612	749	970	817	0.00485305	37	39	26	76	0.817089	0.630928	0.749082
MAST4	216	339	371	337	0.00701483	61	26	9	29	0.637168	0.58221	0.64095
MAT2A	534	555	830	747	0.00172405	71	32	49	91	0.962162	0.643373	0.714859
MCAM	94	194	140	140	7.00146904958e-05	12	13	23	6	0.484536	0.671429	0.671429
MDM4	45	57	102	87	0.000167263	13	8	7	12	0.789474	0.441176	0.517241
MED22	304	275	195	263	0.0145398	34	9	13	20	1.10545	1.55897	1.15589
MEF2A	312	499	457	451	0.0140285	82	37	18	10	0.625251	0.682713	0.691796
MEF2C	1268	2050	1803	1741	0.00195145	275	93	54	57	0.618537	0.703272	0.728317
MEGF8	859	1257	1293	1192	0.0064468	124	71	49	116	0.683373	0.664346	0.720638
METTL14	215	161	137	180	0.0208263	18	5	8	17	1.3354	1.56934	1.19444
MEX3C	155	142	74	156	4.79227944596e-05	20	15	3	20	1.09155	2.09459	0.99359
MFSD10	440	333	520	424	0.0123288	61	10	23	37	1.32132	0.846154	1.03774
MFSD6	344	517	471	453	0.0200846	74	24	23	15	0.665377	0.730361	0.759382
MGAT5	118	234	195	225	0.00020085	39	10	13	15	0.504274	0.605128	0.524444
MIA3	1829	3458	2879	2205	0.0268254	185	615	485	210	0.528918	0.63529	0.829478
MIB1	140	215	226	249	0.00767805	47	14	7	9	0.651163	0.619469	0.562249
MID1IP1	624	387	312	335	1.50543008059e-07	36	21	34	38	1.6124	2	1.86269
MID2	67	123	102	98	0.00427944	9	10	7	6	0.544715	0.656863	0.683673
MLLT10	130	119	202	203	0.00321298	24	9	23	25	1.09244	0.643564	0.640394
MNT	80	128	89	121	0.00995266	21	7	7	6	0.625	0.898876	0.661157
MORN4	300	268	199	227	0.0213479	9	11	7	8	1.1194	1.50754	1.32159
MPST	166	128	118	103	0.0182796	27	6	3	5	1.29688	1.40678	1.61165
MPZL1	176	181	304	275	0.00178433	22	2	12	53	0.972376	0.578947	0.64
MRC2	93	139	158	99	0.0013069	12	14	5	2	0.669065	0.588608	0.939394
MRPL46	301	197	173	185	0.0118133	55	1	11	14	1.52792	1.73988	1.62703
MRPS11	235	154	161	153	0.0058377	32	3	2	12	1.52597	1.45963	1.53595
MRPS18A	275	183	168	176	0.00347677	37	17	6	15	1.50273	1.6369	1.5625
MRPS33	210	130	142	123	0.0210845	40	5	1	13	1.61538	1.47887	1.70732
MRPS5	1869	1300	3865	2611	0.000403714	147	91	709	538	1.43769	0.483571	0.715818
MRS2	82	102	125	133	0.0128221	16	13	10	9	0.803922	0.656	0.616541
MTFP1	110	62	75	61	0.000967985	13	7	4	6	1.77419	1.46667	1.80328
MTR	56	67	99	104	0.00506985	18	8	7	10	0.835821	0.565657	0.538462
MUS81	83	78	133	117	0.0235636	9	11	11	25	1.0641	0.62406	0.709402
MVD	216	207	251	345	0.0187043	15	36	20	50	1.04348	0.860558	0.626087
MX1	212	228	315	197	0.0105087	32	3	23	34	0.929825	0.673016	1.07614
MYH6	53	49	106	62	2.22046444162e-05	2	3	6	8	1.08163	0.5	0.854839
MYO1D	63	103	174	97	3.57135730988e-08	17	15	9	7	0.61165	0.362069	0.649485
MYO5B	98	111	114	68	0.0158996	8	16	14	6	0.882883	0.859649	1.44118
MYO9B	186	181	326	264	0.000184615	42	7	14	30	1.02762	0.570552	0.704545
MYOF	81	85	156	90	3.81876326744e-05	11	7	5	4	0.952941	0.519231	0.9
MYSM1	48	67	117	89	0.00019147	17	4	10	12	0.716418	0.410256	0.539326
NAB2	395	317	210	320	0.000122771	38	22	11	16	1.24606	1.88095	1.23438
NACAD	760	1082	1176	913	0.00406727	49	122	70	19	0.702403	0.646259	0.832421
NADSYN1	30	39	116	74	3.71055963733e-10	2	4	11	16	0.769231	0.258621	0.405405
NALCN	1047	1771	1290	1310	0.0149203	238	188	57	70	0.591191	0.811628	0.799237
NAMPT	105	162	174	174	0.00311143	13	2	8	4	0.648148	0.603448	0.603448
NAT8L	498	471	330	347	0.00242186	73	23	17	4	1.05732	1.50909	1.43516
NBEA	976	1734	1501	1355	0.0016586	247	141	18	76	0.56286	0.650233	0.720295
NBL1	460	413	313	297	0.00223119	60	14	3	17	1.1138	1.46965	1.54882
NCAM1	1599	2563	2228	2155	0.00542693	316	183	126	119	0.623878	0.717684	0.741995
NCDN	6883	9027	5545	6532	0.00104129	637	290	164	237	0.76249	1.2413	1.05374
NCOR2	688	933	1118	959	0.00253349	150	41	39	44	0.737406	0.615385	0.717414
NDOR1	159	159	297	247	2.05634367667e-06	8	12	24	33	1	0.535354	0.643725
NDST2	135	100	171	131	0.00737148	3	9	12	19	1.35	0.789474	1.03053
NECAB2	573	508	315	433	9.17939296622e-05	27	40	9	27	1.12795	1.81905	1.32333
NEGR1	363	614	444	464	0.00171108	85	29	18	10	0.591205	0.817568	0.782328
NELL1	276	342	214	206	0.000586284	21	31	8	16	0.807018	1.28972	1.33981
NES	83	60	91	103	0.0151272	9	3	2	3	1.38333	0.912088	0.805825
NEURL	904	750	571	590	0.000819333	69	21	16	14	1.20533	1.58319	1.5322
NEURL1B	130	90	55	80	3.71876845042e-05	15	16	2	4	1.44444	2.36364	1.625
NF1	317	494	582	462	0.00409925	101	37	21	11	0.6417	0.544674	0.686147
NFASC	440	557	758	540	0.000492354	68	61	38	31	0.789946	0.580475	0.814815
NFAT5	56	91	112	100	0.00820172	14	15	9	14	0.615385	0.5	0.56
NFE2L3	30	48	111	83	0.00517156	1	11	19	30	0.625	0.27027	0.361446
NIF3L1	107	66	84	73	0.02627	5	4	1	5	1.62121	1.27381	1.46575
NIPA1	64	104	133	95	0.000300617	22	6	3	6	0.615385	0.481203	0.673684
NKTR	346	284	659	541	0.00133012	16	11	72	135	1.21831	0.525038	0.639556
NME3	223	113	200	175	0.00272475	41	4	17	14	1.97345	1.115	1.27429
NNAT	1760	1667	1057	1126	0.00309298	223	21	54	251	1.05579	1.66509	1.56306
NOL4	443	536	336	380	0.00355454	45	23	21	21	0.826493	1.31845	1.16579
NOTCH1	150	197	278	238	0.000252052	34	24	12	10	0.761421	0.539568	0.630252
NPAT	133	198	216	234	0.000956658	25	13	2	28	0.671717	0.615741	0.568376
NPHP1	368	299	777	759	0.00206297	38	6	135	195	1.23077	0.473616	0.484848
NPTX2	181	248	144	163	0.0170667	14	32	14	28	0.729839	1.25694	1.11043
NQO2	432	302	240	232	0.0066388	75	19	28	29	1.43046	1.8	1.86207
NR1H3	458	343	269	267	7.9138157178e-05	62	7	6	8	1.33528	1.7026	1.71536
NR2F6	188	140	103	111	0.000274662	26	3	1	9	1.34286	1.82524	1.69369
NR3C2	153	241	210	204	0.0186719	31	9	4	12	0.634855	0.728571	0.75
NR4A1	336	258	130	257	0.018581	35	66	15	70	1.30233	2.58462	1.30739
NRGN	7474	5285	4164	3993	0.0138352	1480	265	440	458	1.41419	1.79491	1.87178
NRIP3	160	285	297	271	0.00289513	48	28	10	30	0.561404	0.538721	0.590406
NSMCE4A	137	94	141	151	0.016731	18	12	4	17	1.45745	0.971631	0.907285
NSUN5	129	88	158	148	0.00254	10	10	11	24	1.46591	0.816456	0.871622
NSUN6	113	78	75	72	0.0224265	10	7	6	3	1.44872	1.50667	1.56944
NTRK3	191	306	335	306	0.0136631	54	27	27	30	0.624183	0.570149	0.624183
NTSR2	341	221	186	187	0.00768291	44	26	18	43	1.54299	1.83333	1.82353
NUDC	2130	1734	1367	1558	0.01736	330	40	80	68	1.22837	1.55816	1.36714
NUFIP2	114	154	151	189	0.021938	22	5	5	26	0.74026	0.754967	0.603175
NUPL1	196	189	136	221	0.00998963	23	10	9	26	1.03704	1.44118	0.886878
NXF1	391	304	665	562	0.000303076	13	52	67	103	1.28618	0.58797	0.69573
OBFC2B	247	163	191	176	0.0228965	20	2	10	4	1.51534	1.29319	1.40341
ODZ3	297	536	495	496	0.00731803	74	72	35	43	0.554104	0.6	0.59879
ODZ4	91	183	160	160	0.0102634	38	12	15	14	0.497268	0.56875	0.56875
OGN	313	335	194	172	0.000101406	25	20	15	53	0.934328	1.6134	1.81977
OGT	508	547	837	825	0.0276472	109	12	106	137	0.928702	0.60693	0.615758
OPALIN	190	376	330	240	0.0129736	12	46	77	10	0.505319	0.575758	0.791667
ORC5	143	83	94	104	0.0042623	21	6	5	8	1.72289	1.52128	1.375
OSBPL11	129	117	189	211	7.59276984463e-05	18	5	11	22	1.10256	0.68254	0.611374
OTUD7B	158	216	250	251	0.0120596	38	4	5	29	0.731481	0.632	0.629482
PACS1	467	723	564	586	0.0107208	66	48	9	27	0.64592	0.828014	0.796928
PAN2	79	69	152	116	0.000178897	11	4	19	19	1.14493	0.519737	0.681034
PAN3	88	115	208	176	1.3530528706e-05	22	5	15	28	0.765217	0.423077	0.5
PAPD4	131	81	171	172	0.0167994	7	15	23	42	1.61728	0.766082	0.761628
PAPLN	127	207	197	205	0.0031034	27	16	3	17	0.613527	0.64467	0.619512
PAQR6	1060	660	561	555	5.73756441513e-05	99	35	97	80	1.60606	1.88948	1.90991
PASK	89	95	198	182	0.00126165	12	6	23	43	0.936842	0.449495	0.489011
PCDH7	382	693	613	492	0.0237858	116	102	10	33	0.551227	0.623165	0.776423
PCDH8	401	425	278	361	0.0128003	10	25	9	21	0.943529	1.44245	1.1108
PCDH9	751	1143	905	787	0.00761839	142	85	37	29	0.657043	0.829834	0.954257
PCDHAC2	174	290	271	279	0.00130411	30	17	7	10	0.6	0.642066	0.623656
PCDHGA7	71	137	56	73	0.000405542	25	10	2	5	0.518248	1.26786	0.972603
PCDHGC4	113	271	210	265	4.75432693214e-09	35	17	10	7	0.416974	0.538095	0.426415
PCF11	260	273	303	405	0.00463644	6	21	25	27	0.952381	0.858086	0.641975
PCGF1	166	101	142	128	0.0143897	23	6	10	13	1.64356	1.16901	1.29688
PCLO	481	885	897	712	0.00626969	123	161	14	32	0.543503	0.536232	0.675562
PCSK2	1129	1713	1488	1537	0.010719	141	123	42	70	0.659078	0.758737	0.734548
PDCD4	464	382	299	389	0.0264034	70	29	20	7	1.21466	1.55184	1.1928
PDCD6IP	331	408	530	444	0.00601299	18	21	22	32	0.811275	0.624528	0.745495
PDE1A	459	735	601	656	0.00681604	111	32	17	27	0.62449	0.763727	0.699695
PDE1B	636	896	566	712	0.00311715	82	19	21	51	0.709821	1.12367	0.893258
PDE8A	105	118	198	130	0.000111497	18	13	5	8	0.889831	0.530303	0.807692
PDGFRB	251	272	401	274	0.00224211	34	3	9	41	0.922794	0.625935	0.916058
PDLIM1	144	118	125	82	0.0237519	12	3	22	17	1.22034	1.152	1.7561
PDXP	467	430	308	343	0.00692021	55	33	13	32	1.08605	1.51623	1.36152
PDZD4	2426	2215	1538	1640	0.000323829	133	133	37	122	1.09526	1.57737	1.47927
PDZRN3	1000	873	664	702	0.00458489	111	48	8	31	1.14548	1.50602	1.4245
PER1	427	765	541	730	0.019992	48	113	58	121	0.55817	0.789279	0.584932
PER3	288	306	461	438	0.000313423	25	32	34	48	0.941176	0.624729	0.657534
PEX1	188	172	292	268	0.00020761	7	7	19	29	1.09302	0.643836	0.701493
PEX5L	241	381	463	370	4.1566257988e-05	35	22	26	27	0.632546	0.520518	0.651351
PFDN5	1131	710	633	624	0.0141381	223	43	49	56	1.59296	1.78673	1.8125
PFKFB2	229	290	671	476	1.14352971536e-14	25	26	40	65	0.789655	0.341282	0.481092
PGAP2	125	98	186	152	0.00122585	6	8	14	28	1.27551	0.672043	0.822368
PGM2L1	94	170	120	140	0.00802481	30	9	4	8	0.552941	0.783333	0.671429
PHF12	233	295	351	346	0.0171657	49	9	22	29	0.789831	0.663818	0.67341
PHKG1	265	167	258	222	0.00585546	19	12	2	13	1.58683	1.02713	1.19369
PHLDB1	559	619	1060	771	1.82868496734e-06	54	25	53	52	0.903069	0.527358	0.725032
PIEZO1	82	76	151	115	3.57431983448e-05	8	7	8	11	1.07895	0.543046	0.713043
PIGP	271	166	271	207	0.00693053	49	4	13	13	1.63253	1	1.30918
PIK3C2B	181	197	308	215	0.00540675	45	15	12	19	0.918782	0.587662	0.84186
PIKFYVE	186	167	267	234	0.00450076	15	12	35	11	1.11377	0.696629	0.794872
PJA2	2654	4212	3659	3816	0.0025744	544	276	174	91	0.630104	0.725335	0.695493
PKD2	150	122	210	173	0.00316088	21	4	8	22	1.22951	0.714286	0.867052
PKIG	341	279	213	225	0.0025072	13	17	21	18	1.22222	1.60094	1.51556
PLA1A	492	319	387	290	0.000424881	40	11	36	26	1.54232	1.27132	1.69655
PLCB1	1197	1910	1572	1414	0.017896	281	137	77	50	0.626702	0.76145	0.846535
PLCB2	79	64	131	99	0.000140314	10	9	11	12	1.23438	0.603053	0.79798
PLCL1	160	208	270	178	0.00158113	12	8	8	11	0.769231	0.592593	0.898876
PLEKHA5	279	322	473	435	0.00812598	43	18	35	74	0.86646	0.589852	0.641379
PLEKHB1	1033	809	598	511	4.83780116534e-06	45	55	107	84	1.27689	1.72742	2.02153
PLEKHG1	64	97	126	117	0.000346472	21	8	5	4	0.659794	0.507937	0.547009
PLEKHG3	307	294	381	242	0.0117507	44	4	14	5	1.04422	0.805774	1.2686
PLEKHH1	166	213	336	228	0.000102634	42	14	19	21	0.779343	0.494048	0.72807
PLSCR3	84	68	137	119	0.00327013	3	6	18	23	1.23529	0.613139	0.705882
PLTP	1212	1064	948	681	0.000172983	36	39	109	137	1.1391	1.27848	1.77974
PLXNA3	105	137	323	206	2.836635526e-05	19	15	39	50	0.766423	0.325077	0.509709
PLXNB2	573	627	910	693	0.00215558	106	27	41	40	0.913876	0.62967	0.82684
PLXNB3	54	51	106	61	4.59722210692e-05	1	5	4	4	1.05882	0.509434	0.885246
PMP2	185	116	298	221	0.00225625	48	2	44	30	1.59483	0.620805	0.837104
PMPCA	255	294	478	362	2.08472883647e-05	43	21	4	13	0.867347	0.533473	0.70442
PNCK	395	320	195	231	1.53029966454e-06	51	6	12	22	1.23438	2.02564	1.70996
PNISR	441	370	922	820	0.0102364	66	28	105	264	1.19189	0.478308	0.537805
PNKP	88	74	147	108	0.000169199	9	6	15	15	1.18919	0.598639	0.814815
PNPT1	104	100	156	159	0.00133342	3	7	11	16	1.04	0.666667	0.654088
PNRC1	323	262	166	236	0.0113134	62	26	2	17	1.23282	1.94578	1.36864
POLQ	104	127	10	8	0.0162379	30	84	1	1	0.818898	10.4	13
POLR3B	285	248	393	339	0.00544042	7	26	10	37	1.14919	0.725191	0.840708
POM121C	285	448	366	420	0.00573087	40	43	8	39	0.636161	0.778689	0.678571
POP4	99	92	157	112	0.00268216	12	1	3	10	1.07609	0.630573	0.883929
PPIP5K2	131	169	276	254	0.000100703	30	9	24	37	0.775148	0.474638	0.515748
PPM1H	612	442	362	402	0.000435137	58	20	3	15	1.38462	1.69061	1.52239
PPM1L	42	97	103	82	2.11305705433e-06	11	14	6	5	0.43299	0.407767	0.512195
PPP1R9A	296	481	461	445	0.00191167	74	31	13	6	0.615385	0.642082	0.665169
PPP2R3A	87	141	152	123	0.00319191	18	2	9	4	0.617021	0.572368	0.707317
PPP4R1	186	172	276	246	0.00214094	20	4	17	31	1.0814	0.673913	0.756098
PRDX6	3341	2359	2156	2215	0.0166222	466	83	108	298	1.41628	1.54963	1.50835
PREPL	1716	2928	2483	2575	0.00889303	484	231	112	46	0.586066	0.691099	0.666408
PRKACB	770	1181	1097	1133	0.0160934	197	75	26	33	0.65199	0.701914	0.679612
PRKCE	753	1298	896	946	0.00942985	199	96	17	59	0.580123	0.840402	0.795983
PRKCG	1967	2617	1649	1679	0.000462072	66	85	72	205	0.751624	1.19284	1.17153
PRKCZ	1979	1553	1353	1301	0.00314815	214	28	21	22	1.27431	1.46268	1.52114
PRKDC	149	136	228	164	0.00242282	9	7	21	17	1.09559	0.653509	0.908537
PROCA1	984	780	594	633	0.000292443	117	41	30	36	1.26154	1.65657	1.5545
PRODH	520	378	596	419	0.00244132	43	12	45	51	1.37566	0.872483	1.24105
PRPF39	189	132	349	316	0.00750368	24	5	48	95	1.43182	0.541547	0.598101
PRPF40B	388	333	512	371	0.00947659	7	19	10	41	1.16517	0.757812	1.04582
PRPF4B	283	253	408	378	0.00102984	19	8	30	47	1.11858	0.693627	0.748677
PRPF8	2130	3209	3396	3038	0.00128038	212	241	70	69	0.663758	0.627208	0.701119
PRPS2	139	201	211	200	0.0211824	23	1	13	13	0.691542	0.658768	0.695
PRR14L	62	84	139	98	0.00912425	21	6	16	18	0.738095	0.446043	0.632653
PRRC2C	1449	1839	2254	2145	0.0048437	97	168	140	270	0.787928	0.642857	0.675524
PSMC5	2737	2162	1692	1770	0.00616416	417	72	87	152	1.26596	1.61761	1.54633
PSME4	265	301	441	390	0.00247418	48	40	27	31	0.880399	0.600907	0.679487
PSMG2	222	144	153	161	0.0194395	34	11	3	10	1.54167	1.45098	1.37888
PSMG4	109	72	110	111	0.0264231	22	8	1	3	1.51389	0.990909	0.981982
PTGDS	26753	22875	16047	14348	0.00311148	4547	828	1647	2359	1.16953	1.66717	1.86458
PTK2B	3627	5078	3316	3489	0.00175414	416	369	42	89	0.714258	1.09379	1.03955
PTK7	115	133	178	166	0.016536	13	15	8	16	0.864662	0.646067	0.692771
PTPN1	100	84	48	98	0.000537914	7	12	4	17	1.19048	2.08333	1.02041
PTPN4	85	99	137	145	0.0201549	28	10	7	10	0.858586	0.620438	0.586207
PTPRB	233	219	336	232	0.00622109	40	7	19	19	1.06393	0.693452	1.00431
PTPRD	636	985	1312	977	7.33980253714e-05	193	78	22	37	0.645685	0.484756	0.650972
PTPRU	116	196	187	195	0.00110067	23	8	7	15	0.591837	0.620321	0.594872
PXDN	49	58	219	143	6.23543757883e-06	18	14	38	33	0.844828	0.223744	0.342657
PXN	109	118	193	178	0.00034227	26	5	16	16	0.923729	0.564767	0.61236
QRICH1	440	559	643	682	0.00621952	60	7	32	85	0.78712	0.684292	0.645161
RAD50	22404	19684	12366	14597	2.01485858417e-05	1433	733	851	2712	1.13818	1.81174	1.53484
RALGAPA1	591	737	900	749	0.015828	73	44	36	20	0.8019	0.656667	0.789052
RALGDS	1595	1071	2846	2121	0.00241925	24	9	567	431	1.48926	0.560436	0.752004
RAPH1	123	210	194	195	0.0243861	26	34	13	16	0.585714	0.634021	0.630769
RASA2	85	83	138	145	0.00584985	19	3	12	25	1.0241	0.615942	0.586207
RASAL2	145	199	229	194	0.01949	33	12	15	11	0.728643	0.633188	0.747423
RASD1	108	99	56	116	0.000107588	4	14	6	3	1.09091	1.92857	0.931034
RASGEF1B	223	317	198	238	0.00645403	8	16	2	19	0.70347	1.12626	0.936975
RASIP1	149	125	210	144	0.00347158	15	6	10	15	1.192	0.709524	1.03472
RASL11A	112	70	56	93	0.000325453	2	10	3	7	1.6	2	1.2043
RBM3	357	738	749	787	8.18932335278e-08	16	96	4	92	0.48374	0.476636	0.453621
RBM33	154	221	334	291	0.0018049	48	37	22	37	0.696833	0.461078	0.52921
RBM6	437	338	512	441	0.021735	14	5	39	64	1.2929	0.853516	0.99093
RBPJ	580	447	385	385	0.00450173	63	8	13	9	1.29754	1.50649	1.50649
RCOR3	134	171	199	216	0.00826747	17	11	14	19	0.783626	0.673367	0.62037
RDM1	126	67	62	78	0.0171704	25	8	6	12	1.8806	2.03226	1.61538
RECQL5	85	74	118	102	0.0259964	2	7	8	8	1.14865	0.720339	0.833333
RELN	347	595	463	410	0.023113	63	88	21	38	0.583193	0.74946	0.846341
REV3L	203	241	288	332	0.00350078	24	16	25	37	0.842324	0.704861	0.611446
RFX4	188	177	270	240	0.00864753	34	10	4	8	1.06215	0.696296	0.783333
RFX7	101	143	124	179	0.0268604	35	2	13	8	0.706294	0.814516	0.564246
RGCC	270	142	123	139	0.00104331	48	7	10	22	1.90141	2.19512	1.94245
RGL2	155	134	235	183	0.00117034	4	9	22	19	1.15672	0.659574	0.846995
RGP1	54	84	101	89	0.00290144	15	10	2	6	0.642857	0.534653	0.606742
RGS10	139	80	97	88	0.0253037	26	8	6	5	1.7375	1.43299	1.57955
RGS11	64	68	152	120	0.000621644	5	4	21	29	0.941176	0.421053	0.533333
RGS2	151	97	55	88	0.000244917	28	9	3	10	1.5567	2.74545	1.71591
RGS20	108	64	98	92	0.0149523	7	3	5	13	1.6875	1.10204	1.17391
RHOT2	311	240	618	512	0.00226075	10	8	92	135	1.29583	0.503236	0.607422
RICTOR	79	118	116	164	0.00454865	26	12	11	14	0.669492	0.681034	0.481707
RIMKLB	84	104	149	144	0.00063118	10	4	1	14	0.807692	0.563758	0.583333
RIN2	312	237	184	228	0.00288817	39	18	4	13	1.31646	1.69565	1.36842
RLIM	155	268	226	271	0.0138137	50	17	1	31	0.578358	0.685841	0.571956
RNASE1	596	557	522	306	0.00106334	57	71	56	62	1.07002	1.14176	1.94771
RND1	589	555	384	458	0.00580307	26	21	21	8	1.06126	1.53385	1.28603
RND2	1075	1006	710	705	0.000452409	33	34	53	73	1.06859	1.51408	1.52482
RND3	124	79	68	64	0.00768906	10	18	4	16	1.56962	1.82353	1.9375
RNF207	82	75	196	142	0.00121997	6	1	33	37	1.09333	0.418367	0.577465
RNF31	198	213	309	267	0.00558878	9	16	21	35	0.929577	0.640777	0.741573
RNF38	259	430	362	380	0.0177957	73	18	10	33	0.602326	0.71547	0.681579
RNMTL1	179	116	120	129	0.0271515	30	4	8	6	1.5431	1.49167	1.3876
ROBO2	409	715	618	570	0.0137527	118	71	31	10	0.572028	0.661812	0.717544
ROBO4	129	93	159	114	0.00746997	13	4	5	17	1.3871	0.811321	1.13158
RPAIN	84	63	114	98	0.00435536	11	3	4	13	1.33333	0.736842	0.857143
RPE65	54	49	180	124	8.32667268469e-15	4	6	19	16	1.10204	0.3	0.435484
RPL7L1	558	406	350	409	0.00418546	59	13	7	16	1.37438	1.59429	1.3643
RPRM	112	108	60	70	0.000223881	15	7	12	6	1.03704	1.86667	1.6
RPS10	5457	2694	2505	2532	0.0150824	1376	115	160	193	2.02561	2.17844	2.15521
RPS6KB2	213	176	277	239	0.0140862	15	4	11	26	1.21023	0.768953	0.891213
RPS6KL1	247	266	447	353	0.000175049	6	19	34	58	0.928571	0.552573	0.699717
RSPH1	136	103	148	163	0.0276611	7	7	16	21	1.32039	0.918919	0.834356
RTEL1	98	82	160	122	0.00016874	6	8	15	15	1.19512	0.6125	0.803279
RTTN	92	55	191	130	1.17367346641e-05	21	1	34	9	1.67273	0.481675	0.707692
S100A1	2589	1752	1366	1354	0.000598935	374	63	122	227	1.47774	1.89531	1.91211
S100A6	146	127	261	209	5.02283666071e-06	32	4	14	20	1.14961	0.559387	0.698565
SASH1	389	506	637	579	0.0137451	88	61	22	43	0.768775	0.610675	0.671848
SAT1	775	575	866	816	0.0185385	108	12	68	72	1.34783	0.894919	0.949755
SATB2	146	244	244	215	0.001436	36	6	15	14	0.598361	0.598361	0.67907
SBF2	288	295	490	391	0.000152395	55	6	32	33	0.976271	0.587755	0.736573
SBNO2	86	71	125	117	0.00815306	13	5	14	18	1.21127	0.688	0.735043
SCAMP5	829	1263	1050	1095	0.0124539	183	27	31	41	0.656374	0.789524	0.757078
SCN1A	648	1012	1003	916	0.027275	180	81	47	46	0.640316	0.646062	0.707424
SCN1B	8524	6656	6317	5562	0.00539741	1052	160	139	94	1.28065	1.34937	1.53254
SCN3A	86	147	131	137	0.00793545	26	6	12	4	0.585034	0.656489	0.627737
SCN8A	387	710	705	646	0.0058127	134	55	47	65	0.54507	0.548936	0.599071
SCRN1	530	928	612	618	0.0021232	120	79	8	45	0.571121	0.866013	0.857605
SCUBE1	66	112	134	125	0.0107456	22	4	18	20	0.589286	0.492537	0.528
SDCCAG3	287	261	395	386	0.00335057	5	17	12	32	1.09962	0.726582	0.743523
SDF2L1	111	55	79	85	0.0172527	23	2	8	7	2.01818	1.40506	1.30588
SEC24A	76	83	114	147	0.00142956	19	1	10	18	0.915663	0.666667	0.517007
SECISBP2L	551	878	1031	894	0.00070203	153	73	52	51	0.627563	0.534433	0.616331
SEMA3E	89	139	144	142	0.00810224	9	10	10	2	0.640288	0.618056	0.626761
SEMA4G	91	135	145	148	0.00763992	20	1	3	6	0.674074	0.627586	0.614865
SEMA6A	135	219	256	222	0.0046385	47	17	16	10	0.616438	0.527344	0.608108
SERGEF	360	246	236	265	0.0147884	57	5	8	3	1.46341	1.52542	1.35849
SERP2	458	302	268	295	0.00693156	79	12	9	6	1.51656	1.70896	1.55254
SERPINH1	152	120	91	102	0.00724751	11	7	3	14	1.26667	1.67033	1.4902
SETX	289	444	556	566	0.000629866	62	20	32	91	0.650901	0.519784	0.510601
SEZ6	689	1047	755	813	0.0093731	93	64	42	97	0.658071	0.912583	0.847478
SEZ6L	1439	2215	1557	1510	0.00973015	309	136	54	73	0.649661	0.924213	0.95298
SFI1	140	107	191	166	0.0139695	9	9	21	30	1.30841	0.732984	0.843373
SFSWAP	272	251	400	404	0.00165263	8	6	27	68	1.08367	0.68	0.673267
SHC1	81	96	133	106	0.0206254	7	4	16	1	0.84375	0.609023	0.764151
SHF	295	244	193	189	0.0035624	24	8	11	6	1.20902	1.5285	1.56085
SIPA1	119	73	97	76	0.0110378	2	9	9	2	1.63014	1.2268	1.56579
SIRT3	201	154	237	236	0.0103907	29	5	11	19	1.30519	0.848101	0.851695
SKIL	134	208	199	186	0.0241576	35	15	10	6	0.644231	0.673367	0.72043
SLC10A3	93	97	149	105	0.00978032	8	6	14	13	0.958763	0.624161	0.885714
SLC11A2	139	176	217	214	0.00881301	17	9	17	25	0.789773	0.640553	0.649533
SLC12A2	165	225	414	301	4.3190040433e-10	27	26	12	26	0.733333	0.398551	0.548173
SLC12A4	412	287	477	353	0.00181255	17	14	3	20	1.43554	0.863732	1.16714
SLC13A3	389	430	314	233	0.00133523	48	20	10	59	0.904651	1.23885	1.66953
SLC16A1	374	618	952	722	1.72713054969e-09	63	91	39	62	0.605178	0.392857	0.518006
SLC22A8	191	173	208	127	0.00852641	14	15	10	24	1.10405	0.918269	1.50394
SLC24A2	171	365	427	337	0.000477964	63	60	16	50	0.468493	0.400468	0.507418
SLC25A10	113	106	161	152	0.0124563	6	6	11	16	1.06604	0.701863	0.743421
SLC25A18	684	523	472	453	0.00645501	16	27	47	60	1.30784	1.44915	1.50993
SLC25A36	146	166	293	266	3.46597907286e-06	25	4	14	39	0.879518	0.498294	0.548872
SLC26A11	256	360	239	301	0.0247941	34	37	9	31	0.711111	1.07113	0.850498
SLC26A6	110	75	181	124	5.93649389619e-05	4	7	23	22	1.46667	0.607735	0.887097
SLC2A12	74	105	159	91	0.0113924	10	9	32	12	0.704762	0.465409	0.813187
SLC2A13	115	202	180	177	0.0242587	38	18	16	9	0.569307	0.638889	0.649718
SLC35F1	128	202	226	208	0.00404213	40	13	5	10	0.633663	0.566372	0.615385
SLC38A3	399	371	601	412	0.000841946	49	26	29	54	1.07547	0.663894	0.968447
SLC38A5	95	57	105	80	0.00261802	3	4	14	7	1.66667	0.904762	1.1875
SLC39A12	139	74	134	112	0.000438048	9	7	3	6	1.87838	1.03731	1.24107
SLC43A3	74	85	126	104	0.00828599	4	7	13	11	0.870588	0.587302	0.711538
SLC44A1	492	614	832	690	0.0240462	81	36	109	81	0.801303	0.591346	0.713043
SLC4A10	798	1203	1315	1355	0.000453128	161	63	116	86	0.663342	0.606844	0.58893
SLC4A2	224	170	408	281	0.00328422	6	17	76	53	1.31765	0.54902	0.797153
SLC4A4	847	838	1326	941	0.000498257	71	7	73	92	1.01074	0.638763	0.900106
SLC5A11	124	122	201	101	0.0234838	16	10	37	22	1.01639	0.616915	1.22772
SLC5A6	146	151	232	178	0.0193982	10	7	35	20	0.966887	0.62931	0.820225
SLC6A12	67	87	138	99	0.000134381	3	5	13	16	0.770115	0.485507	0.676768
SLC6A17	1197	1894	1510	1487	0.00445521	186	66	77	58	0.631996	0.792715	0.804976
SLC6A6	140	210	288	294	7.61030635732e-07	39	4	13	25	0.666667	0.486111	0.47619
SLC7A11	85	118	149	105	0.00517537	15	3	9	8	0.720339	0.57047	0.809524
SLC7A8	123	189	189	177	0.0241704	32	12	16	7	0.650794	0.650794	0.694915
SLC8A1	176	251	283	270	0.0215675	48	23	12	18	0.701195	0.621908	0.651852
SLC8A3	112	169	188	182	0.016671	37	14	4	8	0.662722	0.595745	0.615385
SLC9A1	131	210	201	172	0.0126223	32	19	10	6	0.62381	0.651741	0.761628
SLCO1A2	94	98	165	96	0.0019249	4	19	9	20	0.959184	0.569697	0.979167
SLCO3A1	188	191	288	233	0.00757984	18	7	15	6	0.984293	0.652778	0.806867
SLIT1	169	275	258	260	0.00309493	33	29	10	15	0.614545	0.655039	0.65
SLIT2	142	217	244	195	0.0022591	30	12	11	13	0.654378	0.581967	0.728205
SLITRK4	113	171	118	150	0.0201706	20	13	10	9	0.660819	0.957627	0.753333
SLK	227	343	394	379	0.000314722	42	23	4	11	0.661808	0.576142	0.598945
SMARCAD1	149	135	201	208	0.00639113	24	1	15	12	1.1037	0.741294	0.716346
SMC5	99	85	174	160	0.000549481	14	4	16	30	1.16471	0.568966	0.61875
SMG6	287	449	379	416	0.00797059	64	21	17	19	0.639198	0.757256	0.689904
SMOC1	142	246	278	176	3.92081096718e-05	15	29	14	29	0.577236	0.510791	0.806818
SMOX	497	335	313	289	0.000173368	47	29	14	6	1.48358	1.58786	1.71972
SMPD2	98	95	204	189	0.000755248	10	6	21	44	1.03158	0.480392	0.518519
SNAPC4	129	101	207	177	0.00505339	3	6	21	41	1.27723	0.623188	0.728814
SNTA1	1012	601	571	562	0.000171404	146	22	24	45	1.68386	1.77233	1.80071
SNX29	90	144	135	114	0.0167162	22	5	2	10	0.625	0.666667	0.789474
SNX30	66	111	92	110	0.0206849	18	12	5	10	0.594595	0.717391	0.6
SON	1607	2299	2585	2345	0.00151341	59	221	12	103	0.699	0.621663	0.685288
SORCS1	131	149	212	172	0.0144544	24	19	15	15	0.879195	0.617925	0.761628
SOS1	158	216	275	253	0.000883294	37	5	6	25	0.731481	0.574545	0.624506
SOWAHA	220	189	128	148	0.00108533	21	11	7	17	1.16402	1.71875	1.48649
SP100	113	108	166	153	0.0116437	5	5	18	23	1.0463	0.680723	0.738562
SPATS2	194	160	248	222	0.0198488	11	3	5	27	1.2125	0.782258	0.873874
SPEF1	158	99	90	109	0.0192505	28	4	12	10	1.59596	1.75556	1.44954
SPG11	360	345	534	424	0.00397163	32	12	19	32	1.04348	0.674157	0.849057
SPICE1	96	89	133	135	0.0136668	6	6	13	18	1.07865	0.721805	0.711111
SPOCK1	633	1165	965	927	0.00371758	164	100	43	90	0.543348	0.655959	0.682848
SPON1	304	497	409	430	0.011557	65	37	13	41	0.61167	0.743276	0.706977
SPOP	871	734	576	591	0.00339678	33	29	15	37	1.18665	1.51215	1.47377
SPP1	1541	1650	2284	1380	0.00276577	155	70	189	241	0.933939	0.674694	1.11667
SPPL2B	143	139	358	264	0.000474947	5	3	52	69	1.02878	0.399441	0.541667
SPRY4	113	99	70	66	0.00223394	8	9	3	1	1.14141	1.61429	1.71212
SPRYD3	1734	1830	1169	1181	8.29752655647e-05	44	61	46	62	0.947541	1.48332	1.46825
SPTY2D1	100	87	58	94	0.0110739	5	1	3	19	1.14943	1.72414	1.06383
SREBF1	346	420	432	541	0.0175015	32	27	14	75	0.82381	0.800926	0.639556
SREK1	227	138	238	236	0.00996545	40	9	22	28	1.64493	0.953782	0.961864
SRGAP1	59	78	111	98	0.0229503	24	8	6	5	0.75641	0.531532	0.602041
SRRM1	475	684	751	773	0.000917402	65	73	24	71	0.694444	0.63249	0.614489
SRRM2	1874	2911	3792	3310	0.00668163	492	443	314	465	0.643765	0.494198	0.566163
SRRT	615	430	697	585	0.00498059	40	48	70	62	1.43023	0.882353	1.05128
SRSF11	538	412	901	894	0.00459951	33	4	113	221	1.30583	0.597114	0.60179
SRSF5	955	1520	2643	2445	3.02324536516e-08	38	270	94	388	0.628289	0.361332	0.390593
SRSF6	272	231	431	361	1.92023150692e-05	17	16	30	33	1.17749	0.63109	0.753463
STAB1	56	47	109	54	2.73621503888e-06	8	5	7	2	1.19149	0.513761	1.03704
STAT2	93	77	120	72	0.00912928	14	6	10	2	1.20779	0.775	1.29167
STIP1	2373	1933	1532	1602	0.00156743	199	106	37	91	1.22763	1.54896	1.48127
STK36	113	86	174	100	0.00240652	15	9	25	14	1.31395	0.649425	1.13
STRN	190	267	288	276	0.0163669	37	11	5	7	0.71161	0.659722	0.688406
STX16	195	240	362	336	0.00822607	56	21	34	45	0.8125	0.538674	0.580357
STX18	439	308	349	282	0.00718694	53	26	16	28	1.42532	1.25788	1.55674
STX2	56	63	101	88	0.00164533	5	5	10	2	0.888889	0.554455	0.636364
STXBP3	260	220	360	305	0.00317691	14	9	10	36	1.18182	0.722222	0.852459
STXBP5	277	414	429	395	0.00665837	31	40	27	13	0.669082	0.645688	0.701266
STXBP5L	104	148	208	165	0.0127608	36	18	12	20	0.702703	0.5	0.630303
SYNE1	1296	1708	2363	1785	4.96650132226e-05	174	167	78	123	0.758782	0.548455	0.72605
SYT1	2616	4736	3808	3726	0.00774664	786	400	163	85	0.552365	0.686975	0.702093
SYT17	463	475	298	326	0.000432356	52	7	13	53	0.974737	1.55369	1.42025
SYT6	46	95	100	93	0.000508114	15	11	6	13	0.484211	0.46	0.494624
SZT2	144	140	361	227	0.000139288	41	11	46	44	1.02857	0.398892	0.634361
TACC3	85	69	109	105	0.0275773	10	7	12	9	1.23188	0.779817	0.809524
TADA1	836	601	478	462	0.00407285	150	27	29	24	1.39101	1.74895	1.80952
TAF12	148	91	92	95	0.0233854	27	9	7	4	1.62637	1.6087	1.55789
TAF13	243	153	130	141	0.00340229	39	16	8	14	1.58824	1.86923	1.7234
TANC1	111	147	181	162	0.0116796	27	5	8	8	0.755102	0.61326	0.685185
TANC2	337	595	584	538	7.15970894331e-05	77	52	26	9	0.566387	0.577055	0.626394
TARBP2	77	55	103	81	0.00531794	4	4	9	15	1.4	0.747573	0.950617
TBC1D30	229	347	334	341	0.00871593	37	13	26	27	0.659942	0.685629	0.671554
TBCEL	182	146	243	233	0.00161919	4	11	9	20	1.24658	0.748971	0.781116
TBL3	256	203	365	296	0.0117836	37	6	29	54	1.26108	0.70137	0.864865
TCF3	87	95	130	136	0.00990289	7	7	6	15	0.915789	0.669231	0.639706
TDP2	173	146	215	258	0.000610943	13	18	3	10	1.18493	0.804651	0.670543
TELO2	125	124	185	195	0.0049615	15	0	7	33	1.00806	0.675676	0.641026
TENC1	339	305	565	379	0.000126337	5	7	63	55	1.11148	0.6	0.894459
TFRC	160	199	311	231	0.000401516	43	18	15	14	0.80402	0.514469	0.692641
THAP3	125	70	107	104	0.0125207	21	4	10	10	1.78571	1.16822	1.20192
THBS4	209	263	97	90	2.95840892894e-08	17	30	7	35	0.794677	2.15464	2.32222
THOC5	419	371	588	383	0.00127508	67	10	10	27	1.12938	0.712585	1.09399
TIA1	106	92	230	194	0.000332148	18	4	34	39	1.15217	0.46087	0.546392
TIE1	167	125	196	145	0.0206765	13	3	3	16	1.336	0.852041	1.15172
TIMM44	293	190	241	253	0.0238733	18	15	13	28	1.54211	1.21577	1.1581
TIMM8B	315	202	239	244	0.0162535	40	15	2	16	1.55941	1.31799	1.29098
TIMP2	1010	1558	1130	1345	0.00374593	155	41	49	88	0.648267	0.893805	0.750929
TJAP1	67	66	131	89	4.04923727408e-05	5	11	4	10	1.01515	0.51145	0.752809
TLE2	79	72	122	100	0.0177672	9	4	15	16	1.09722	0.647541	0.79
TLN1	581	681	1015	687	0.000104848	94	56	20	27	0.853157	0.572414	0.845706
TLR2	330	214	539	535	7.92861332263e-05	35	15	53	111	1.54206	0.612245	0.616822
TLR4	66	58	129	97	0.00253296	14	3	25	5	1.13793	0.511628	0.680412
TMC6	102	96	199	105	6.04058442155e-07	14	7	10	13	1.0625	0.512563	0.971429
TMEM120A	576	551	342	401	0.00717985	90	63	34	11	1.04537	1.68421	1.43641
TMEM131	403	563	606	542	0.0157558	75	25	26	29	0.715808	0.665017	0.743542
TMEM141	214	149	137	122	0.01114	38	9	7	7	1.43624	1.56204	1.7541
TMEM158	120	89	51	73	5.96278840502e-05	19	2	6	9	1.34831	2.35294	1.64384
TMEM161B	81	97	146	142	0.000211084	6	4	3	6	0.835052	0.554795	0.570423
TMEM181	124	188	192	196	0.00700236	30	16	5	8	0.659574	0.645833	0.632653
TMEM43	114	154	193	183	0.00256203	16	11	13	14	0.74026	0.590674	0.622951
TMTC2	368	316	701	543	4.37922938845e-06	96	23	8	60	1.16456	0.524964	0.677716
TMX3	425	608	608	656	0.00650849	68	17	10	22	0.699013	0.699013	0.647866
TNS1	148	208	231	169	0.0112676	26	11	22	9	0.711538	0.640693	0.87574
TOMM6	442	264	326	344	0.0258838	79	8	14	20	1.67424	1.35583	1.28488
TOMM7	800	440	459	422	0.00701644	162	14	17	29	1.81818	1.74292	1.89573
TOX	183	283	271	229	0.0112105	36	12	19	12	0.646643	0.675277	0.799127
TOX2	68	111	63	88	0.00312764	5	6	5	5	0.612613	1.07937	0.772727
TP53I11	133	157	74	109	4.10154051661e-05	5	14	2	4	0.847134	1.7973	1.22018
TPRKB	170	91	135	119	0.0155172	30	1	16	9	1.86813	1.25926	1.42857
TRABD	92	68	121	123	0.00558931	7	4	11	23	1.35294	0.760331	0.747967
TRANK1	115	165	174	234	0.0244533	26	20	18	41	0.69697	0.66092	0.491453
TRIM35	76	137	106	117	0.00417041	13	3	9	9	0.554745	0.716981	0.649573
TRMT12	153	113	104	89	0.00590011	10	8	6	9	1.35398	1.47115	1.7191
TRPM3	163	226	366	287	0.00335027	50	20	41	49	0.721239	0.445355	0.567944
TRPM7	17825	12296	11588	10150	0.0132485	2649	1437	830	1305	1.44966	1.53823	1.75616
TRPT1	147	94	157	127	0.0176483	24	5	12	15	1.56383	0.936306	1.15748
TSC22D3	914	790	510	565	7.45471603258e-06	86	60	26	31	1.15696	1.79216	1.6177
TSHZ3	185	295	273	251	0.00789891	35	15	14	12	0.627119	0.677656	0.737052
TSPAN15	104	121	129	79	0.0170399	10	5	4	5	0.859504	0.806202	1.31646
TSPYL4	1686	2610	2103	2251	0.020465	389	177	51	27	0.645977	0.801712	0.749
TSTA3	397	295	593	421	4.84336460616e-06	12	14	37	69	1.34576	0.669477	0.942993
TTC14	322	218	647	540	0.00279435	11	13	88	169	1.47706	0.497682	0.596296
TTC21A	56	70	118	89	0.000110829	13	2	9	6	0.8	0.474576	0.629213
TTC3	2788	4337	4116	4017	0.0126371	699	280	160	152	0.642841	0.677357	0.69405
TTC39C	183	249	159	226	0.00967911	3	8	3	5	0.73494	1.15094	0.809735
TTC9B	896	538	408	370	0.0272625	244	46	60	45	1.66543	2.19608	2.42162
TTLL1	768	514	575	454	0.000438232	80	43	21	24	1.49416	1.33565	1.69163
TTLL3	73	62	201	167	7.09691766305e-05	7	6	13	51	1.17742	0.363184	0.437126
TTLL7	317	447	524	479	0.00573329	84	20	6	32	0.709172	0.604962	0.661795
TTR	222	247	1452	886	0.0251308	77	150	556	427	0.898785	0.152893	0.250564
TUBA8	121	107	202	140	0.000135508	9	6	16	18	1.13084	0.59901	0.864286
TUBGCP6	239	277	408	318	0.00616649	49	28	24	33	0.862816	0.585784	0.751572
TXNIP	292	521	713	406	2.6167645828e-10	29	62	45	38	0.560461	0.409537	0.719212
TYK2	155	124	208	162	0.00698184	14	6	19	14	1.25	0.745192	0.95679
TYW3	106	90	134	151	0.00550787	21	3	3	10	1.17778	0.791045	0.701987
UACA	205	189	298	262	0.00402928	17	11	12	15	1.08466	0.687919	0.782443
UBA6	104	130	165	167	0.00613797	16	7	5	15	0.8	0.630303	0.622754
UBE2J1	95	126	150	150	0.0140313	21	10	5	4	0.753968	0.633333	0.633333
UBR4	1226	1562	1948	1695	0.00336117	111	144	103	125	0.784891	0.629363	0.723304
UBR5	29168	21017	14899	15086	0.00388798	4419	888	2633	3271	1.38783	1.95772	1.93345
UCP2	166	88	141	118	0.0198497	17	14	10	29	1.88636	1.1773	1.40678
UFL1	100	114	148	159	0.00911857	14	4	4	0	0.877193	0.675676	0.628931
UGGT2	79	61	136	111	0.016128	2	5	27	25	1.29508	0.580882	0.711712
UHRF1BP1	135	205	219	204	0.00617553	29	7	9	10	0.658537	0.616438	0.661765
UNC13C	1072	1028	541	521	0.00269251	256	30	72	97	1.0428	1.98152	2.05758
UPB1	128	79	81	72	0.00134415	16	4	2	4	1.62025	1.58025	1.77778
UROS	380	270	235	254	0.00399087	56	1	13	10	1.40741	1.61702	1.49606
USP21	449	318	337	294	0.00963367	28	18	27	29	1.41195	1.33234	1.52721
USP22	1103	1675	1300	1477	0.0176095	223	106	53	92	0.658507	0.848462	0.746784
USP24	345	464	557	521	0.00254031	67	27	10	25	0.743534	0.61939	0.662188
USP53	53	52	80	110	0.0104528	12	5	14	20	1.01923	0.6625	0.481818
USP9X	1173	1509	1766	1574	0.0136605	221	76	28	65	0.777336	0.664213	0.745235
UTP11L	310	205	180	196	0.00713465	48	24	13	5	1.5122	1.72222	1.58163
VAMP3	90	104	139	128	0.02751	0	1	15	3	0.865385	0.647482	0.703125
VEZF1	134	158	204	188	0.0274346	30	4	8	6	0.848101	0.656863	0.712766
VGF	666	802	539	492	0.00834528	45	109	40	62	0.830424	1.23562	1.35366
VPS13C	277	447	612	527	4.46715045765e-06	65	37	47	49	0.619687	0.452614	0.525617
VPS13D	443	709	750	668	0.00229641	102	64	34	47	0.624824	0.590667	0.663174
VSTM2L	373	413	239	284	0.000226992	12	21	5	22	0.903148	1.56067	1.31338
VTN	140	145	103	91	0.00711505	8	11	10	12	0.965517	1.35922	1.53846
VWA5A	90	79	160	103	3.5859271885e-05	3	6	14	14	1.13924	0.5625	0.873786
VWA5B2	117	87	173	125	0.00175924	4	6	9	29	1.34483	0.676301	0.936
VWF	163	243	252	166	0.00130361	13	13	17	23	0.670782	0.646825	0.981928
WASL	222	340	288	292	0.0263853	50	18	2	21	0.652941	0.770833	0.760274
WDFY3	584	907	1016	943	0.00312735	164	67	52	56	0.643881	0.574803	0.6193
WDR34	139	95	81	73	0.00948429	27	6	5	4	1.46316	1.71605	1.90411
WDR35	194	158	256	247	0.00730075	18	15	22	35	1.22785	0.757812	0.785425
WDR55	224	176	140	161	0.0129536	24	7	7	7	1.27273	1.6	1.3913
WDR60	87	84	135	151	9.11063091901e-05	5	10	4	11	1.03571	0.644444	0.576159
WDR7	529	988	885	810	0.0032726	165	96	17	49	0.535425	0.59774	0.653086
WDR81	306	357	502	449	0.00515187	52	3	36	59	0.857143	0.609562	0.681514
WDR90	87	91	333	193	3.08240424307e-06	3	6	56	48	0.956044	0.261261	0.450777
WFDC2	264	188	163	195	0.00988225	32	14	11	23	1.40426	1.61963	1.35385
WFIKKN1	105	63	38	55	0.0181596	24	8	5	15	1.66667	2.76316	1.90909
WFS1	677	880	505	680	0.000463065	90	44	15	73	0.769318	1.34059	0.995588
WNK1	642	909	1128	907	0.0136875	196	60	46	57	0.706271	0.569149	0.707828
WRN	80	92	195	169	0.000288161	13	2	15	42	0.869565	0.410256	0.473373
WSB1	106	80	387	294	0.00119603	10	5	49	131	1.325	0.273902	0.360544
XRN1	57	85	110	113	0.00447505	21	10	11	8	0.670588	0.518182	0.504425
YIF1A	217	162	275	217	0.00390211	26	9	13	10	1.33951	0.789091	1
ZBED1	149	172	113	113	0.0111287	14	14	5	11	0.866279	1.31858	1.31858
ZBED5	195	127	194	146	0.0120595	27	13	12	17	1.53543	1.00515	1.33562
ZCCHC11	187	181	223	307	0.00956272	29	16	27	38	1.03315	0.838565	0.609121
ZDBF2	138	258	215	239	0.00251515	43	23	18	7	0.534884	0.64186	0.577406
ZDHHC20	70	76	122	135	2.60351807128e-05	5	3	9	2	0.921053	0.57377	0.518519
ZDHHC4	135	93	168	153	0.00979345	12	2	18	27	1.45161	0.803571	0.882353
ZFC3H1	233	183	366	370	0.0208522	16	22	53	92	1.27322	0.636612	0.62973
ZFP41	98	140	154	151	0.0152866	22	11	10	2	0.7	0.636364	0.649007
ZFPM2	153	238	263	188	0.000908573	14	23	14	9	0.642857	0.581749	0.81383
ZFYVE16	117	114	311	241	5.48454341831e-07	24	13	21	50	1.02632	0.376206	0.485477
ZFYVE19	123	82	86	78	0.0189014	17	4	5	3	1.5	1.43023	1.57692
ZFYVE21	306	187	222	202	0.00394797	46	1	9	12	1.63636	1.37838	1.51485
ZMYM5	104	110	140	164	0.0105508	12	11	5	8	0.945455	0.742857	0.634146
ZNF282	145	124	89	131	0.0201779	3	11	4	13	1.16935	1.62921	1.10687
ZNF292	211	302	253	384	0.000576927	30	18	13	48	0.698675	0.833992	0.549479
ZNF318	195	303	371	330	4.65534140602e-05	33	31	20	23	0.643564	0.525606	0.590909
ZNF331	118	174	168	194	0.00937338	28	11	4	5	0.678161	0.702381	0.608247
ZNF436	70	107	81	109	0.0200342	14	8	2	10	0.654206	0.864198	0.642202
ZNF451	73	112	118	155	6.89312145531e-05	7	1	9	19	0.651786	0.618644	0.470968
ZNF512B	275	332	483	453	0.00633675	59	16	36	70	0.828313	0.569358	0.607064
ZNF536	106	122	177	134	0.00717396	6	21	7	10	0.868852	0.59887	0.791045
ZNF576	107	70	142	129	0.000519416	11	4	10	23	1.52857	0.753521	0.829457
ZNF584	98	73	170	127	0.000767509	8	2	9	33	1.34247	0.576471	0.771654
ZNF646	142	133	75	156	0.000928649	18	12	4	26	1.06767	1.89333	0.910256
ZNF668	166	119	107	94	0.00185882	17	5	6	3	1.39496	1.5514	1.76596
ZNF711	145	205	182	224	0.0220168	19	13	10	15	0.707317	0.796703	0.647321
ZNF76	198	155	248	214	0.0127342	14	5	21	25	1.27742	0.798387	0.925234
ZNF829	127	117	213	177	0.0267669	5	12	28	41	1.08547	0.596244	0.717514
ZNHIT1	162	107	107	110	0.0136942	25	3	4	3	1.51402	1.51402	1.47273
ZRANB2	304	283	477	466	0.00544374	35	24	49	79	1.0742	0.637317	0.652361
ZSWIM6	137	185	216	233	0.0248341	39	6	13	27	0.740541	0.634259	0.587983
ZXDB	76	142	132	125	0.000692999	21	11	7	6	0.535211	0.575758	0.608
ZZEF1	447	544	695	596	0.0093476	37	32	69	41	0.821691	0.643165	0.75

## Sheet: Hypothalamus (b)
b. Hypothalamus
Name	APR mean	OCT mean	TOR mean	IBA mean	p-value	APR SE	OCT SE	TOR SE	IBA SE	FC Oct	FC Tor	FC IBA
ABCA7	152	102	112	87	0.00275877	8	9	11	8	1.4902	1.35714	1.74713
ABCA8	336	236	183	174	1.01605187134e-05	32	22	18	23	1.42373	1.83607	1.93103
ABCD3	343	377	518	492	2.32788665381e-05	9	42	12	12	0.909814	0.662162	0.697154
ABHD10	73	90	121	116	0.00645657	14	5	4	8	0.811111	0.603306	0.62931
ABHD8	1280	1130	853	827	7.35882484231e-05	142	59	37	37	1.13274	1.50059	1.54776
ACAN	128	234	302	301	5.3923532306e-13	14	24	10	15	0.547009	0.423841	0.425249
ACE	191	201	158	126	0.0164733	17	34	4	5	0.950249	1.20886	1.51587
ACSBG1	1063	876	784	703	1.13072622209e-05	30	83	29	34	1.21347	1.35587	1.51209
ACSF2	277	321	247	195	0.000226688	8	24	25	15	0.862928	1.12146	1.42051
ACSL4	433	495	629	657	8.30747087244e-06	31	6	52	12	0.874747	0.688394	0.659056
ACSL6	406	366	553	503	0.000755919	25	63	12	23	1.10929	0.734177	0.807157
ACSM5	500	346	329	262	0.00214325	27	62	53	21	1.44509	1.51976	1.9084
ACSS2	193	254	282	307	0.00052956	10	21	7	21	0.759843	0.684397	0.628664
ADI1	178	309	291	248	0.0211379	61	18	22	14	0.576052	0.611684	0.717742
ADK	377	268	427	398	0.000313512	41	41	8	9	1.40672	0.882904	0.947236
ADO	104	96	58	55	0.000222327	10	11	5	3	1.08333	1.7931	1.89091
AGRN	1512	1974	1598	1248	1.71344919475e-07	77	29	75	89	0.765957	0.946183	1.21154
AGRP	1039	389	598	507	0.00460576	191	136	96	51	2.67095	1.73746	2.04931
AGT	2444	1905	1842	1458	0.00104915	164	225	189	88	1.28294	1.32682	1.67627
AIFM3	521	419	386	292	0.0104088	40	86	4	26	1.24344	1.34974	1.78425
AK4	98	85	99	139	0.0122716	13	13	0	7	1.15294	0.989899	0.705036
AKAP11	825	942	1262	1133	1.04768462073e-06	90	41	68	6	0.875796	0.653724	0.728155
AKAP17A	208	298	171	162	7.9514241369e-07	16	21	4	14	0.697987	1.21637	1.28395
AKR1C1	160	69	144	130	0.0276866	48	4	11	15	2.31884	1.11111	1.23077
AKT1S1	291	211	184	180	0.000119659	16	25	8	6	1.37915	1.58152	1.61667
ALDH1L1	835	825	425	395	3.15704442921e-07	41	131	53	34	1.01212	1.96471	2.11392
ALDH3A2	64	92	110	110	0.00563092	18	5	8	9	0.695652	0.581818	0.581818
ALDH3B1	216	205	127	131	4.99003889272e-05	14	31	4	6	1.05366	1.70079	1.64885
ALDH6A1	229	218	322	332	4.73484416383e-05	27	16	20	13	1.05046	0.71118	0.689759
ALG2	133	96	82	112	0.0170854	18	10	7	10	1.38542	1.62195	1.1875
ALG5	199	226	309	251	0.00820063	36	18	11	21	0.880531	0.644013	0.792829
ALG6	71	50	108	83	0.000462963	6	3	17	5	1.42	0.657407	0.855422
ALG8	142	114	180	166	0.00670578	16	2	5	4	1.24561	0.788889	0.855422
ALKBH1	44	92	96	104	0.000226025	20	13	3	5	0.478261	0.458333	0.423077
ALKBH6	188	122	152	146	0.0181756	16	4	9	5	1.54098	1.23684	1.28767
ALS2CR12	80	56	103	75	0.0270159	16	9	2	13	1.42857	0.776699	1.06667
AMD1	204	202	135	250	5.00915918097e-05	15	25	10	19	1.0099	1.51111	0.816
AMN1	250	329	398	367	0.000169567	41	20	11	20	0.759878	0.628141	0.681199
ANKRD28	179	247	352	338	1.86209347941e-09	15	38	1	10	0.724696	0.508523	0.529586
ANKRD34A	272	223	166	189	0.00360066	16	35	2	20	1.21973	1.63855	1.43915
ANKRD44	82	137	111	126	0.00855821	12	8	7	4	0.59854	0.738739	0.650794
ANO10	239	203	309	274	0.00240833	6	16	15	13	1.17734	0.773463	0.872263
ANO5	72	130	85	96	0.00284583	5	4	5	7	0.553846	0.847059	0.75
ANO6	101	95	139	155	0.00163663	14	16	3	5	1.06316	0.726619	0.651613
ANO8	360	316	214	215	3.10309787582e-05	15	48	10	11	1.13924	1.68224	1.67442
ANP32E	238	269	382	356	1.38950246112e-05	27	31	15	4	0.884758	0.623037	0.668539
ANXA1	164	191	203	263	0.00162718	12	17	10	11	0.858639	0.807882	0.623574
AP4E1	59	91	109	92	0.0114654	9	19	10	2	0.648352	0.541284	0.641304
APBA3	320	308	225	210	0.000105819	10	25	13	2	1.03896	1.42222	1.52381
APC2	710	822	516	520	1.55401745916e-08	20	17	22	18	0.863747	1.37597	1.36538
APOE	12000	11651	7168	6708	2.89268609066e-12	1040	608	550	72	1.02995	1.67411	1.78891
AQR	233	258	390	385	8.81653897666e-08	33	16	22	11	0.903101	0.597436	0.605195
ARHGAP12	203	301	379	370	2.14810947918e-08	9	23	21	10	0.674419	0.53562	0.548649
ARHGAP18	164	165	263	247	1.49556750997e-05	10	26	10	13	0.993939	0.623574	0.663968
ARHGAP29	204	309	314	335	0.00513425	28	50	16	17	0.660194	0.649682	0.608955
ARHGDIG	929	798	554	482	2.09013697883e-06	123	54	13	10	1.16416	1.6769	1.92739
ARHGEF1	350	252	241	214	0.000535373	19	40	11	13	1.38889	1.45228	1.63551
ARID5B	133	170	164	200	0.0254277	22	15	11	12	0.782353	0.810976	0.665
ARNTL	140	193	184	215	0.00929284	5	19	11	9	0.725389	0.76087	0.651163
ARPC1B	274	344	213	278	0.0373454	13	60	3	17	0.796512	1.28638	0.985612
ARSE	129	150	101	78	0.00983562	17	6	27	7	0.86	1.27723	1.65385
ASAP1	378	472	550	613	1.84829816291e-05	13	55	32	31	0.800847	0.687273	0.616639
ASB3	87	86	132	118	0.0111233	10	3	5	5	1.01163	0.659091	0.737288
ASCC3	214	152	245	225	0.00129733	26	14	3	7	1.40789	0.873469	0.951111
ASH2L	112	135	186	181	0.000456893	18	21	7	8	0.82963	0.602151	0.618785
ASMTL	339	290	236	190	3.24973989729e-06	26	22	14	19	1.16897	1.43644	1.78421
ASUN	101	73	54	108	0.000297211	0	8	2	9	1.38356	1.87037	0.935185
ATL3	82	117	112	136	0.0377416	7	25	3	8	0.700855	0.732143	0.602941
ATM	135	129	207	223	5.2400295395e-06	18	6	8	18	1.04651	0.652174	0.605381
ATP5J2-PTCD1	163	191	94	155	8.9225980664e-06	10	16	10	15	0.853403	1.73404	1.05161
ATP5S	78	62	109	95	0.0107595	3	10	4	10	1.25806	0.715596	0.821053
AVL9	189	279	348	349	4.55461582893e-08	25	30	12	8	0.677419	0.543103	0.541547
AVP	5651	5315	2647	2212	0.00100202	1311	867	201	200	1.06322	2.13487	2.5547
AVPI1	145	92	82	100	0.0020248	8	10	3	2	1.57609	1.76829	1.45
B2M	670	875	1035	1091	0.0232236	111	110	95	125	0.765714	0.647343	0.614115
B4GALNT4	1132	984	713	648	1.06307740388e-10	91	43	45	21	1.15041	1.58766	1.74691
B4GALT3	367	297	243	291	0.00266565	24	15	7	8	1.23569	1.51029	1.26117
B4GALT7	138	122	89	119	0.0355513	17	6	10	6	1.13115	1.55056	1.15966
BAIAP2	428	360	272	340	0.00033094	21	32	25	15	1.18889	1.57353	1.25882
BANP	234	141	61	136	0	9	13	6	18	1.65957	3.83607	1.72059
BBS1	218	220	131	170	0.000140406	7	7	6	13	0.990909	1.66412	1.28235
BBS5	68	70	109	104	0.0361843	24	3	7	4	0.971429	0.623853	0.653846
BBS9	81	63	110	97	0.0107988	5	9	0	7	1.28571	0.736364	0.835052
BCAM	596	565	424	366	3.9887237695e-06	11	60	35	21	1.05487	1.40566	1.62842
BCAN	2193	2165	1343	1079	3.48230666525e-10	268	115	58	18	1.01293	1.63291	2.03244
BCAP29	119	84	127	128	0.0281008	5	11	8	5	1.41667	0.937008	0.929688
BCAT2	137	147	91	99	0.0321959	4	31	4	7	0.931973	1.50549	1.38384
BCDIN3D	102	70	109	106	0.037376	19	6	4	6	1.45714	0.93578	0.962264
BCL6	497	1150	1050	1098	2.80327805413e-09	48	142	68	87	0.432174	0.473333	0.452641
BEX4	518	415	348	339	3.99120926977e-05	25	22	26	15	1.24819	1.48851	1.52802
BHLHE40	292	307	489	347	0.000283789	19	50	33	25	0.95114	0.597137	0.841499
BMP2K	128	142	182	201	0.00263225	2	12	6	6	0.901408	0.703297	0.636816
BOLA1	194	178	108	127	0.0167178	33	29	8	4	1.08989	1.7963	1.52756
BRAP	171	206	258	226	0.0134889	15	27	21	9	0.830097	0.662791	0.756637
BRD3	422	405	280	375	0.00338757	38	45	10	17	1.04198	1.50714	1.12533
BRWD3	66	98	105	121	0.00404927	6	4	2	2	0.673469	0.628571	0.545455
BST1	73	88	160	69	0.000413506	12	26	5	12	0.829545	0.45625	1.05797
BTBD17	146	172	131	107	0.0096086	24	0	4	12	0.848837	1.1145	1.36449
BTF3L4	190	237	300	317	2.33355907535e-05	8	33	4	7	0.801688	0.633333	0.599369
BTG1	262	190	166	207	0.0205896	32	30	5	3	1.37895	1.57831	1.2657
BZW1	438	505	656	659	4.72539409846e-06	34	40	38	28	0.867327	0.667683	0.664643
C10orf107	113	124	187	164	0.000737204	18	12	8	12	0.91129	0.604278	0.689024
C10orf54	304	237	201	203	0.018388	44	22	11	10	1.2827	1.51244	1.49754
C11orf96	108	145	87	86	0.00204381	6	8	3	2	0.744828	1.24138	1.25581
C12orf34	94	112	68	67	0.00608026	8	14	4	4	0.839286	1.38235	1.40299
C12orf4	94	115	134	162	0.00223198	17	9	7	5	0.817391	0.701493	0.580247
C12orf65	77	114	125	123	0.0106098	13	10	12	3	0.675439	0.616	0.626016
C14orf37	113	167	175	174	0.00468886	21	7	7	13	0.676647	0.645714	0.649425
C17orf63	99	127	74	107	0.0109054	10	13	5	8	0.779528	1.33784	0.925234
C17orf89	154	126	89	75	0.000369535	25	12	7	6	1.22222	1.73034	2.05333
C19orf29	274	321	185	203	2.65755401296e-06	20	31	6	12	0.853583	1.48108	1.34975
C19orf43	498	530	368	340	2.78801193754e-06	58	15	12	8	0.939623	1.35326	1.46471
C1orf122	333	255	190	183	0.00263508	58	20	11	6	1.30588	1.75263	1.81967
C1orf124	99	111	67	111	0.0115881	8	11	5	11	0.891892	1.47761	0.891892
C1orf27	91	118	141	133	0.02361	10	4	1	11	0.771186	0.64539	0.684211
C1orf35	129	102	65	90	0.000611506	13	15	3	11	1.26471	1.98462	1.43333
C1orf51	56	91	228	71	1.10157374346e-05	15	39	22	16	0.615385	0.245614	0.788732
C1orf61	348	531	468	326	4.47308852625e-07	27	28	42	14	0.655367	0.74359	1.06748
C1orf63	976	746	465	616	3.40738248727e-09	83	54	5	60	1.30831	2.09892	1.58442
C1QA	241	204	151	124	1.03710988546e-05	29	19	7	8	1.18137	1.59603	1.94355
C1QB	200	172	127	126	0.00514031	21	15	18	15	1.16279	1.5748	1.5873
C1QC	131	113	69	69	0.000394538	24	8	3	5	1.15929	1.89855	1.89855
C1QL3	125	142	103	92	0.024751	13	10	2	7	0.880282	1.21359	1.3587
C1QTNF4	296	253	180	142	5.04422154046e-08	35	19	7	5	1.16996	1.64444	2.08451
C2CD4C	197	288	183	186	0.000215674	25	9	11	15	0.684028	1.0765	1.05914
C2orf80	97	63	112	101	0.00536607	9	16	7	8	1.53968	0.866071	0.960396
C4orf34	136	176	226	207	0.000627789	5	8	4	16	0.772727	0.60177	0.657005
C5orf51	66	88	101	105	0.0329558	11	12	5	3	0.75	0.653465	0.628571
C6orf108	109	81	61	63	0.00602974	14	13	8	6	1.34568	1.78689	1.73016
C6orf70	83	90	134	109	0.0125004	3	13	6	7	0.922222	0.619403	0.761468
C6orf89	133	194	212	190	0.00295597	4	17	13	6	0.685567	0.627358	0.7
C8orf40	49	58	113	93	4.73620476393e-06	10	6	8	8	0.844828	0.433628	0.526882
C8orf59	329	376	503	436	0.00689656	61	43	4	8	0.875	0.654076	0.754587
C9orf102	121	148	229	191	8.53678687407e-06	14	16	10	6	0.817568	0.528384	0.633508
C9orf114	417	347	272	324	0.000889772	29	27	11	7	1.20173	1.53309	1.28704
C9orf172	341	323	200	223	4.09214683694e-07	16	20	7	20	1.05573	1.705	1.52915
C9orf23	134	118	84	132	0.0104145	8	7	6	5	1.13559	1.59524	1.01515
C9orf3	197	130	99	130	0.0261798	41	19	2	1	1.51538	1.9899	1.51538
CA12	122	176	202	179	0.00174958	12	18	13	17	0.693182	0.60396	0.681564
CA2	195	195	117	153	0.000335257	16	17	13	6	1	1.66667	1.27451
CA5B	210	159	244	242	0.00188615	7	10	25	9	1.32075	0.860656	0.867769
CAB39L	128	171	220	217	7.61541877591e-05	19	15	6	13	0.748538	0.581818	0.589862
CACNG7	491	447	311	320	0.000386433	14	70	5	16	1.09843	1.57878	1.53438
CAMK2N2	832	769	519	464	2.27957067989e-06	100	59	13	20	1.08192	1.60308	1.7931
CAMKK2	202	162	100	129	5.40920279268e-06	15	11	6	10	1.24691	2.02	1.56589
CAND2	160	197	121	113	0.000130878	21	16	8	3	0.812183	1.32231	1.41593
CAPN7	347	428	593	510	0.000506159	4	36	80	2	0.810748	0.58516	0.680392
CAPS	332	322	290	219	0.0177972	22	41	20	29	1.03106	1.14483	1.51598
CARD10	265	318	237	187	9.33283951567e-05	14	11	20	12	0.833333	1.11814	1.41711
CARHSP1	466	474	304	309	1.57090353836e-07	38	21	12	1	0.983122	1.53289	1.50809
CARTPT	712	1604	1350	1082	1.05194422395e-07	156	59	161	40	0.44389	0.527407	0.658041
CASC4	201	309	371	357	7.69574161064e-08	15	36	13	10	0.650485	0.541779	0.563025
CBL	125	190	175	190	0.0245189	19	31	1	2	0.657895	0.714286	0.657895
CBLN4	186	112	118	106	0.000145753	16	9	1	10	1.66071	1.57627	1.75472
CBX7	447	382	297	320	0.000317283	25	37	2	10	1.17016	1.50505	1.39688
CC2D1A	735	753	537	478	6.21161894143e-08	46	38	10	5	0.976096	1.36872	1.53766
CCDC109B	97	85	121	134	0.0164239	14	13	8	13	1.14118	0.801653	0.723881
CCDC120	83	102	62	71	0.0359807	8	5	6	3	0.813725	1.33871	1.16901
CCDC15	388	258	744	856	5.40807562177e-07	100	25	140	69	1.50388	0.521505	0.453271
CCDC34	191	120	159	153	0.00972138	15	16	17	5	1.59167	1.20126	1.24837
CCDC48	332	230	174	134	4.04898337081e-13	17	32	6	5	1.44348	1.90805	2.47761
CCDC53	90	78	128	124	0.0039497	9	3	5	6	1.15385	0.703125	0.725806
CCDC62	62	87	119	99	0.0131356	10	20	8	10	0.712644	0.521008	0.626263
CCDC85B	504	430	224	209	4.92955676279e-11	64	30	11	16	1.17209	2.25	2.41148
CCDC86	146	98	77	97	0.000652714	7	7	5	6	1.4898	1.8961	1.50515
CCDC88A	284	328	478	448	4.41794182532e-05	17	61	26	5	0.865854	0.594142	0.633929
CCDC88C	145	177	120	113	0.00734089	16	20	9	3	0.819209	1.20833	1.28319
CCDC93	96	107	105	147	0.0286896	3	13	8	4	0.897196	0.914286	0.653061
CCK	76	150	79	96	0.0226821	7	31	16	9	0.506667	0.962025	0.791667
CCL27	208	141	172	137	0.00516924	16	11	1	17	1.47518	1.2093	1.51825
CCNC	129	128	178	206	0.000372135	6	13	9	5	1.00781	0.724719	0.626214
CCNG1	112	104	151	161	0.00489638	3	5	19	11	1.07692	0.741722	0.695652
CCNG2	68	75	62	113	0.00324779	5	6	5	4	0.906667	1.09677	0.60177
CCNH	86	90	129	124	0.0127285	7	15	6	6	0.955556	0.666667	0.693548
CCT6B	72	71	113	104	0.00712483	11	5	8	7	1.01408	0.637168	0.692308
CD44	98	88	140	143	0.00172776	5	7	7	13	1.11364	0.7	0.685315
CD63	414	485	575	631	0.000377294	54	37	38	21	0.853608	0.72	0.656101
CDC42EP1	104	169	106	111	0.00340761	14	17	11	12	0.615385	0.981132	0.936937
CDH18	299	383	489	406	3.71753524254e-05	15	39	18	15	0.780679	0.611452	0.736453
CDH22	414	335	255	267	9.22265825243e-06	6	18	9	4	1.23582	1.62353	1.55056
CDHR1	62	119	136	101	1.77682273493e-05	3	8	14	10	0.521008	0.455882	0.613861
CDK5R2	503	476	331	319	3.29946759914e-07	18	16	13	10	1.05672	1.51964	1.5768
CDK7	100	105	112	153	0.0174428	20	4	7	5	0.952381	0.892857	0.653595
CDR1	212	283	165	200	0.000606076	18	21	6	29	0.749117	1.28485	1.06
CDR2	94	128	151	136	0.0143971	5	15	3	2	0.734375	0.622517	0.691176
CEP112	75	83	120	91	0.0306435	4	9	7	10	0.903614	0.625	0.824176
CEP41	108	75	135	136	0.000570204	9	9	9	12	1.44	0.8	0.794118
CEP63	80	129	154	124	0.000327733	8	5	4	6	0.620155	0.519481	0.645161
CFH	373	212	287	207	0.0014581	60	20	22	8	1.75943	1.29965	1.80193
CGA	461	21	58	95	0.00132332	174	4	1	35	21.9524	7.94828	4.85263
CHADL	115	141	84	79	0.00379399	6	26	2	7	0.815603	1.36905	1.4557
CHD2	344	504	499	534	0.0295528	18	103	12	14	0.68254	0.689379	0.644195
CHGA	2565	1954	1359	1512	0.0099746	508	53	138	131	1.31269	1.88742	1.69643
CHI3L1	147	87	534	754	0	36	29	82	43	1.68966	0.275281	0.19496
CHORDC1	266	217	173	260	0.00121481	18	26	5	19	1.22581	1.53757	1.02308
CHRNB1	74	79	159	90	7.47830580183e-05	18	8	13	15	0.936709	0.465409	0.822222
CHST2	436	309	269	243	1.50246872388e-07	24	14	8	12	1.411	1.62082	1.79424
CHST8	144	125	98	89	0.00661245	4	19	5	3	1.152	1.46939	1.61798
CITED2	344	302	161	208	0.00322018	40	70	4	8	1.13907	2.13665	1.65385
CKB	10020	9718	7428	6652	9.3231735665e-09	795	272	349	153	1.03108	1.34895	1.50631
CLASP2	2989	2538	4493	4238	1.95399252334e-14	248	149	117	268	1.1777	0.665257	0.705286
CLDN12	93	66	67	120	0.000927896	11	4	2	6	1.40909	1.38806	0.775
CLDN5	214	229	173	131	8.47160561693e-05	15	22	10	6	0.934498	1.23699	1.63359
CLIC4	221	245	310	337	0.0117387	47	27	14	11	0.902041	0.712903	0.655786
CLIC6	149	117	88	108	0.00754778	13	7	8	7	1.2735	1.69318	1.37963
CLIP4	280	362	428	414	0.000208487	26	26	10	7	0.773481	0.654206	0.676329
CLK1	846	627	373	698	2.32944769474e-07	44	97	7	68	1.34928	2.2681	1.21203
CLK4	396	333	217	356	3.39796723647e-07	9	22	14	33	1.18919	1.82488	1.11236
CLP1	97	91	57	101	0.00503342	6	3	2	10	1.06593	1.70175	0.960396
CNIH	125	121	167	189	0.00182327	12	10	2	10	1.03306	0.748503	0.661376
CNNM4	115	130	80	121	0.0143909	12	5	3	10	0.884615	1.4375	0.950413
CNO	168	123	94	99	0.0107012	25	22	4	6	1.36585	1.78723	1.69697
CNPY4	64	80	103	111	0.00662055	5	10	4	6	0.8	0.621359	0.576577
COL11A1	520	411	301	239	0.000325777	13	92	19	32	1.26521	1.72757	2.17573
COL11A2	174	101	102	47	0.000181265	31	21	20	1	1.72277	1.70588	3.70213
COL15A1	131	61	62	48	0.00646807	31	14	1	5	2.14754	2.1129	2.72917
COL16A1	582	512	393	268	3.62510261742e-05	91	45	12	23	1.13672	1.48092	2.17164
COL27A1	459	436	237	179	1.6833005434e-08	56	56	13	17	1.05275	1.93671	2.56425
COL2A1	125	105	72	44	2.23555387535e-08	13	8	8	6	1.19048	1.73611	2.84091
COL4A1	228	155	152	125	7.21040312476e-05	23	18	3	7	1.47097	1.5	1.824
COL5A1	273	313	216	176	0.0292923	46	52	14	7	0.872204	1.26389	1.55114
COL9A3	188	199	101	77	0.000986577	45	30	11	3	0.944724	1.86139	2.44156
COX15	105	134	183	186	0.00117914	14	32	7	5	0.783582	0.57377	0.564516
COX7A1	130	108	72	66	5.8312391953e-05	8	10	1	2	1.2037	1.80556	1.9697
CP	168	170	224	313	0.000189917	40	18	14	23	0.988235	0.75	0.536741
CPLX4	289	185	212	181	0.000855095	25	24	15	16	1.56216	1.36321	1.59669
CPNE3	92	77	122	111	0.0250867	17	6	6	9	1.19481	0.754098	0.828829
CPNE7	520	578	408	359	1.71363497192e-06	30	45	13	25	0.899654	1.27451	1.44847
CRABP1	135	90	64	70	0.0212469	31	13	2	2	1.5	2.10938	1.92857
CRNKL1	184	156	140	221	0.0120013	19	28	2	13	1.17949	1.31429	0.832579
CROCC	540	516	413	326	0.00277126	32	71	28	45	1.04651	1.30751	1.65644
CRYM	1836	289	940	813	7.28761495594e-11	296	46	133	93	6.35294	1.95319	2.2583
CSPG4	247	260	203	163	0.000581121	13	21	11	12	0.95	1.21675	1.51534
CTDSP2	187	212	134	202	0.0319466	33	24	11	5	0.882075	1.39552	0.925743
CTPS2	102	123	161	145	0.01287	6	12	6	12	0.829268	0.63354	0.703448
CTTNBP2NL	144	158	117	177	0.0265125	13	7	2	9	0.911392	1.23077	0.813559
CTXN1	474	473	275	266	1.58794939864e-07	65	9	19	16	1.00211	1.72364	1.78195
CWC22	148	185	235	198	0.00399017	8	21	19	13	0.8	0.629787	0.747475
CXorf57	326	271	429	394	5.42777463902e-05	14	15	18	32	1.20295	0.759907	0.827411
DACT3	328	347	193	190	2.07896366788e-10	11	26	12	9	0.945245	1.69948	1.72632
DAP3	380	467	563	572	4.27371272395e-05	48	20	31	12	0.813704	0.674956	0.664336
DBP	397	224	205	190	0.01009	81	37	10	19	1.77232	1.93659	2.08947
DCAF15	86	146	108	106	0.00692236	7	15	2	5	0.589041	0.796296	0.811321
DCP1A	72	116	81	116	0.0176958	23	9	5	2	0.62069	0.888889	0.62069
DDN	318	171	181	182	0.000528862	51	5	9	12	1.85965	1.75691	1.74725
DDX18	320	260	407	385	9.04852684116e-05	22	22	20	13	1.23077	0.786241	0.831169
DDX21	151	222	279	269	0.0162707	26	59	18	5	0.68018	0.541219	0.561338
DEDD2	197	193	126	152	0.00211955	16	14	8	9	1.02073	1.56349	1.29605
DERL1	247	307	375	332	0.0015271	6	11	15	6	0.80456	0.658667	0.743976
DEXI	187	141	110	126	0.00506931	28	11	7	4	1.32624	1.7	1.48413
DGCR14	155	98	91	115	0.00209814	11	8	7	11	1.58163	1.7033	1.34783
DHFR	84	54	142	88	5.21484133986e-07	5	5	15	4	1.55556	0.591549	0.954545
DHRS3	157	113	120	93	0.00589449	8	18	9	6	1.38938	1.30833	1.68817
DHRS7	163	179	248	206	0.00565402	7	23	6	7	0.910615	0.657258	0.791262
DIRC2	126	208	254	205	1.139340991e-06	7	25	11	9	0.605769	0.496063	0.614634
DIS3L	163	122	185	180	0.0108072	14	24	8	11	1.33607	0.881081	0.905556
DISP1	67	114	108	92	0.00847762	4	4	10	12	0.587719	0.62037	0.728261
DLGAP3	334	292	243	214	0.000522785	14	16	8	4	1.14384	1.37449	1.56075
DMPK	303	326	194	189	0.0161859	18	75	8	10	0.929448	1.56186	1.60317
DMXL2	1531	1816	2362	2233	1.89094669922e-08	67	103	116	68	0.843062	0.64818	0.685625
DNAH6	82	91	152	105	0.0104274	7	15	24	10	0.901099	0.539474	0.780952
DNLZ	170	108	75	76	2.33779280157e-07	5	23	6	6	1.57407	2.26667	2.23684
DOCK6	180	227	157	133	0.0191786	19	33	12	18	0.792952	1.1465	1.35338
DOCK8	102	155	91	154	0.000136722	6	3	5	5	0.658065	1.12088	0.662338
DOHH	188	126	104	99	1.3423933601e-05	15	14	11	7	1.49206	1.80769	1.89899
DPY19L1	220	226	337	310	6.62354931422e-05	6	8	13	12	0.973451	0.652819	0.709677
DPY19L4	72	87	123	99	0.0139235	4	8	5	3	0.827586	0.585366	0.727273
DUSP1	126	114	154	70	9.33550779736e-06	15	9	12	3	1.10526	0.818182	1.8
DUSP4	177	179	244	142	0.000992594	14	27	18	2	0.988827	0.72541	1.24648
DUSP7	107	118	57	79	0.000101582	6	12	3	8	0.90678	1.87719	1.35443
DVL1	1473	1325	938	903	1.55959689607e-11	42	62	24	26	1.1117	1.57036	1.63123
DYRK1B	410	347	218	314	1.38384686488e-07	26	35	8	16	1.18156	1.88073	1.30573
EAPP	191	245	315	305	3.71784045511e-05	16	34	2	18	0.779592	0.606349	0.62623
EBAG9	174	202	262	234	0.00577461	15	14	9	4	0.861386	0.664122	0.74359
EBF4	358	384	278	239	2.05945384402e-05	9	24	8	7	0.932292	1.28777	1.49791
ECE1	1219	859	1082	704	0.011734	190	59	118	79	1.41909	1.12662	1.73153
ECE2	2813	2230	1780	1651	5.61550805855e-13	33	131	8	36	1.26143	1.58034	1.70382
ECEL1	1251	1381	1088	891	3.18797542882e-05	126	42	68	39	0.905865	1.14982	1.40404
ECI2	113	137	212	188	8.30914817884e-06	4	14	21	13	0.824818	0.533019	0.601064
EDEM1	124	114	176	173	0.00170993	17	9	11	8	1.08772	0.704545	0.716763
EDEM3	115	134	145	205	0.000282208	20	14	1	3	0.858209	0.793103	0.560976
EEFSEC	169	154	118	102	0.00218362	17	22	7	3	1.0974	1.4322	1.65686
EFHC1	70	60	109	101	0.0313078	1	18	19	11	1.16667	0.642202	0.693069
EFNA3	113	125	81	93	0.0387057	9	12	2	7	0.904	1.39506	1.21505
EHBP1L1	404	320	258	262	0.000295094	21	46	10	10	1.2625	1.56589	1.54198
EIF2A	271	349	438	338	0.00170688	10	56	16	14	0.776504	0.618721	0.801775
EIF4E	1202	439	814	803	0.00904312	330	10	16	51	2.73804	1.47666	1.49689
ELL	91	108	63	70	0.0100479	7	12	6	6	0.842593	1.44444	1.3
ELN	612	666	427	286	1.83630888273e-12	9	75	11	36	0.918919	1.43326	2.13986
EME2	263	265	180	160	0.0135475	33	43	20	14	0.992453	1.46111	1.64375
EMID1	93	147	85	79	0.000299282	9	14	2	4	0.632653	1.09412	1.17722
EML5	172	192	249	263	0.000898957	11	25	18	8	0.895833	0.690763	0.653992
ENG	435	312	243	175	6.15935862314e-08	55	32	5	8	1.39423	1.79012	2.48571
ENOPH1	159	209	242	239	0.00263527	15	15	6	7	0.760766	0.657025	0.665272
ENTPD2	218	248	154	124	0.000277253	16	41	15	4	0.879032	1.41558	1.75806
ENTPD5	193	122	171	160	0.00816886	6	21	9	7	1.58197	1.12865	1.20625
EPC2	240	298	407	348	1.27677476958e-05	5	27	5	21	0.805369	0.589681	0.689655
EPG5	215	260	311	354	6.62367154666e-05	22	16	3	10	0.826923	0.691318	0.607345
EPM2AIP1	482	556	697	728	2.17274388432e-05	63	22	37	33	0.866906	0.691535	0.662088
ERBB2	109	170	124	140	0.0172136	4	16	5	4	0.641176	0.879032	0.778571
ERBB2IP	382	452	731	618	1.79378734089e-12	29	11	37	7	0.845133	0.522572	0.618123
ERC1	158	163	205	246	0.000984191	17	13	5	11	0.969325	0.770732	0.642276
ERCC6	76	76	107	115	0.0189931	3	6	3	6	1	0.71028	0.66087
ERF	237	275	140	174	1.32807829956e-07	15	25	10	9	0.861818	1.69286	1.36207
ERLIN1	54	87	87	100	0.00510253	6	7	1	3	0.62069	0.62069	0.54
ESRRA	152	128	84	124	0.00135268	9	2	6	6	1.1875	1.80952	1.22581
ETV5	95	132	142	163	0.00328404	1	10	9	13	0.719697	0.669014	0.582822
EXOC1	468	408	654	539	5.39810521338e-06	22	41	27	17	1.14706	0.715596	0.868275
FABP4	13072	82785	20063	32904	0.000518031	11498	17239	10429	8985	0.157903	0.651548	0.397277
FABP5	211	143	229	239	0.000210691	23	8	12	18	1.47552	0.921397	0.882845
FAM102B	90	76	109	121	0.0285974	7	5	7	4	1.18421	0.825688	0.743802
FAM107A	1223	797	961	821	0.00016085	98	73	73	35	1.5345	1.27263	1.48965
FAM13A	61	102	72	81	0.0296227	9	11	4	11	0.598039	0.847222	0.753086
FAM169A	305	416	517	485	0.000579007	32	66	29	21	0.733173	0.589942	0.628866
FAM171A2	459	502	275	285	1.62680924287e-09	41	46	4	6	0.914343	1.66909	1.61053
FAM171B	500	582	755	714	1.27891499809e-05	14	30	40	16	0.859107	0.662252	0.70028
FAM173A	640	644	429	394	0.000351513	89	62	11	13	0.993789	1.49184	1.62437
FAM175B	100	134	141	156	0.021323	13	21	5	7	0.746269	0.70922	0.641026
FAM179B	349	404	453	539	0.000127687	18	31	17	17	0.863861	0.770419	0.647495
FAM181B	202	148	106	111	6.0197404963e-06	7	12	8	4	1.36486	1.90566	1.81982
FAM203B	165	110	107	100	0.00242159	12	9	4	5	1.5	1.54206	1.65
FAM214A	278	318	459	399	4.27718446472e-06	3	1	30	15	0.874214	0.605664	0.696742
FAM49B	311	358	478	471	1.22004179922e-05	26	29	21	23	0.868715	0.650628	0.660297
FAM59A	74	79	115	112	0.0119643	9	13	4	4	0.936709	0.643478	0.660714
FAM81A	104	114	158	161	0.00305159	8	11	3	14	0.912281	0.658228	0.645963
FAM82B	78	98	130	112	0.0133338	9	8	4	4	0.795918	0.6	0.696429
FAM83H	121	113	84	72	0.00472988	11	10	8	7	1.0708	1.44048	1.68056
FAM84A	143	112	88	95	0.0100527	9	11	10	5	1.27679	1.625	1.50526
FAM98C	163	236	160	151	0.00152155	7	7	7	12	0.690678	1.01875	1.07947
FBRSL1	718	911	620	546	4.85107617409e-08	8	55	17	47	0.788145	1.15806	1.31502
FBXL14	154	168	109	145	0.0202553	15	16	14	10	0.916667	1.41284	1.06207
FBXL19	396	304	195	239	1.2463062804e-09	24	24	3	19	1.30263	2.03077	1.6569
FBXO30	70	82	63	103	0.036381	11	11	2	8	0.853659	1.11111	0.679612
FBXO46	120	105	67	89	0.00444243	4	15	4	2	1.14286	1.79104	1.34831
FCHO1	207	285	195	183	0.000875716	22	23	8	11	0.726316	1.06154	1.13115
FERMT2	314	398	477	526	1.61889028982e-06	18	15	1	38	0.788945	0.658281	0.596958
FIS1	1241	1192	2030	1409	1.42902923946e-05	69	65	231	39	1.04111	0.61133	0.880767
FMO5	172	184	269	171	0.000262614	5	29	9	12	0.934783	0.639405	1.00585
FOXB1	160	119	80	103	0.011081	20	9	1	27	1.34454	2	1.5534
FRAT1	165	148	89	93	8.49138526815e-06	7	4	5	1	1.11486	1.85393	1.77419
FRG1	97	119	156	153	0.0199066	14	27	2	10	0.815126	0.621795	0.633987
FUT8	234	168	275	248	0.000449475	8	23	12	7	1.39286	0.850909	0.943548
FUZ	330	265	168	161	4.20934398448e-11	14	29	11	17	1.24528	1.96429	2.04969
FXYD1	1307	1031	950	785	6.17990686624e-06	23	79	109	46	1.2677	1.37579	1.66497
FZD3	140	115	157	178	0.0253839	15	24	2	12	1.21739	0.89172	0.786517
FZD9	139	110	89	56	0.00178253	30	11	3	7	1.26364	1.5618	2.48214
GABRB1	81	83	128	133	0.000873075	13	3	14	2	0.975904	0.632812	0.609023
GAL	198	140	101	95	0.00394036	33	27	2	9	1.41429	1.9604	2.08421
GAL3ST3	120	115	63	70	5.38602483853e-05	16	12	3	0	1.04348	1.90476	1.71429
GALNT9	342	279	216	206	1.22022306316e-05	26	13	4	14	1.22581	1.58333	1.66019
GBE1	275	310	468	449	1.6053787788e-07	47	16	2	30	0.887097	0.587607	0.612472
GEMIN2	91	59	101	99	0.00862368	7	3	3	3	1.54237	0.90099	0.919192
GFRA1	98	147	152	132	0.0148618	8	20	13	7	0.666667	0.644737	0.742424
GIT2	151	202	199	235	0.00655268	5	31	10	10	0.747525	0.758794	0.642553
GJC2	80	107	48	48	8.11527535638e-06	15	7	4	3	0.747664	1.66667	1.66667
GLE1	199	246	268	309	0.00210445	24	16	6	6	0.808943	0.742537	0.644013
GLMN	72	101	139	110	0.00365761	8	21	13	7	0.712871	0.517986	0.654545
GLOD4	279	316	448	409	9.37900515701e-05	36	41	21	11	0.882911	0.622768	0.682152
GLT25D1	171	153	90	119	7.26183378416e-05	15	7	5	6	1.11765	1.9	1.43697
GLTSCR1	206	228	127	126	3.80514335041e-07	12	20	6	3	0.903509	1.62205	1.63492
GMNN	70	82	99	116	0.0191806	15	8	4	10	0.853659	0.707071	0.603448
GNPDA1	118	92	110	151	0.0114457	11	6	2	3	1.28261	1.07273	0.781457
GNS	397	438	566	605	9.06945002599e-06	32	31	20	6	0.906393	0.701413	0.656198
GOSR1	68	58	74	105	0.00917116	10	9	9	11	1.17241	0.918919	0.647619
GP1BB	328	320	227	209	1.81977721881e-05	26	19	18	5	1.025	1.44493	1.56938
GPAM	293	340	488	475	8.50079203252e-07	23	52	9	22	0.861765	0.60041	0.616842
GPATCH1	98	98	153	135	0.00344963	5	14	4	3	1	0.640523	0.725926
GPC1	621	523	391	427	3.42362661843e-06	6	38	10	6	1.18738	1.58824	1.45433
GPR17	154	71	100	70	0.00221943	22	23	8	10	2.16901	1.54	2.2
GPR173	72	123	112	110	0.00727011	8	20	8	3	0.585366	0.642857	0.654545
GPR98	344	239	392	262	0.0233316	60	27	45	10	1.43933	0.877551	1.31298
GPRC5C	119	167	98	99	0.00969212	23	19	4	11	0.712575	1.21429	1.20202
GRAMD3	255	329	386	338	0.00191558	17	13	20	10	0.775076	0.660622	0.754438
GRIN2B	65	77	113	95	0.00971816	8	12	2	9	0.844156	0.575221	0.684211
GRIN3B	149	160	82	107	0.000308167	20	21	7	7	0.93125	1.81707	1.39252
GRIP2	374	304	223	219	7.319050604e-05	29	43	3	16	1.23026	1.67713	1.70776
GRK4	162	226	261	232	0.00116533	9	19	12	3	0.716814	0.62069	0.698276
GSG1L	131	108	84	72	0.00143536	5	10	8	9	1.21296	1.55952	1.81944
GTF2F2	126	93	146	147	0.00874624	18	0	2	10	1.35484	0.863014	0.857143
GTF2H1	236	247	358	378	7.76089595532e-05	28	36	28	13	0.955466	0.659218	0.624339
GTF2H3	173	185	296	281	4.8531067498e-07	11	13	10	5	0.935135	0.584459	0.615658
GTF3C3	171	190	262	243	0.00110716	7	10	6	14	0.9	0.652672	0.703704
GTPBP2	169	120	109	140	0.0142668	3	21	2	6	1.40833	1.55046	1.20714
GTPBP6	192	215	172	142	0.0129965	18	15	6	5	0.893023	1.11628	1.35211
H2AFX	159	146	77	89	5.21834162326e-07	14	3	3	6	1.08904	2.06494	1.78652
HAPLN2	273	226	146	132	0.00390584	19	55	24	5	1.20796	1.86986	2.06818
HAPLN4	126	126	77	67	0.00191906	14	25	2	1	1	1.63636	1.8806
HAUS1	59	68	101	101	0.00311095	6	10	7	9	0.867647	0.584158	0.584158
HCFC2	86	126	143	150	0.0119247	16	24	5	13	0.68254	0.601399	0.573333
HCN2	383	383	245	249	0.000537978	20	58	13	19	1	1.56327	1.53815
HCRT	291	319	154	58	0.0343411	60	160	24	4	0.912226	1.88961	5.01724
HDAC4	303	217	163	233	7.02119501328e-06	28	1	6	16	1.39631	1.8589	1.30043
HDAC5	1371	1179	869	976	9.0427293542e-08	48	93	10	27	1.16285	1.57768	1.40471
HDAC8	130	81	102	111	0.0268956	4	12	3	4	1.60494	1.27451	1.17117
HEATR6	112	138	157	170	0.022761	11	10	15	19	0.811594	0.713376	0.658824
HECA	96	152	118	116	0.024364	16	10	11	4	0.631579	0.813559	0.827586
HERC3	181	230	292	270	0.00142272	14	38	12	12	0.786957	0.619863	0.67037
HIGD1A	274	258	400	353	5.6348557797e-05	35	11	21	9	1.06202	0.685	0.776204
HIRIP3	230	189	141	190	0.00240709	14	23	10	14	1.21693	1.63121	1.21053
HIST1H1C	28	65	116	73	0.00660368	11	28	22	12	0.430769	0.241379	0.383562
HLA-G	318	391	504	527	0.0172728	73	51	45	45	0.813299	0.630952	0.603416
HMGB3	156	202	244	222	0.0107596	5	31	12	22	0.772277	0.639344	0.702703
HMGCS1	943	1386	1637	1824	3.01739284303e-06	107	202	22	129	0.680375	0.576054	0.516996
HOOK2	339	291	226	185	0.000258152	33	42	10	4	1.16495	1.5	1.83243
HPD	123	96	56	59	3.50615503075e-06	16	7	1	2	1.28125	2.19643	2.08475
HR	327	192	177	161	1.36525957684e-06	37	24	6	3	1.70312	1.84746	2.03106
HSD11B1L	208	225	140	159	0.000576198	4	23	7	5	0.924444	1.48571	1.30818
HSF4	192	121	143	128	0.00389704	3	21	13	15	1.58678	1.34266	1.5
HSPA13	399	554	638	628	0.00330131	15	98	44	9	0.720217	0.625392	0.63535
HTR2C	287	427	465	372	2.36596227025e-05	29	30	21	6	0.672131	0.617204	0.771505
IBTK	172	212	307	286	1.09810565241e-06	8	28	19	11	0.811321	0.560261	0.601399
ID2	247	198	280	169	0.00168254	41	4	14	9	1.24747	0.882143	1.46154
ID3	140	104	71	65	4.42854206917e-06	12	11	8	5	1.34615	1.97183	2.15385
ID4	400	290	223	187	3.11626280336e-11	6	18	9	9	1.37931	1.79372	2.13904
IDI1	93	142	172	195	0.000310708	22	17	9	24	0.65493	0.540698	0.476923
IFITM10	140	121	79	86	0.0383604	7	33	7	6	1.15702	1.77215	1.62791
IFNAR1	146	159	275	241	1.04001477308e-06	23	25	17	12	0.918239	0.530909	0.605809
IFRD1	297	297	378	446	6.55057101043e-05	37	21	4	31	1	0.785714	0.665919
IFT80	141	121	182	156	0.0285174	12	23	6	7	1.16529	0.774725	0.903846
IFT81	99	106	171	142	0.000399153	16	18	6	7	0.933962	0.578947	0.697183
IFT88	131	110	177	138	0.00971652	8	9	17	2	1.19091	0.740113	0.949275
IGFBP4	115	90	70	73	0.0286782	7	18	10	9	1.27778	1.64286	1.57534
IGLON5	402	466	301	269	2.73871771536e-05	46	41	16	6	0.862661	1.33555	1.49442
IGSF1	1571	1025	1215	1073	1.62090637246e-07	60	28	40	94	1.53268	1.293	1.46412
IGSF21	201	200	152	131	0.0315444	22	34	7	6	1.005	1.32237	1.53435
IL34	215	189	137	168	0.00627954	9	14	10	1	1.13757	1.56934	1.27976
IL6R	104	77	58	75	0.0158052	2	3	5	4	1.35065	1.7931	1.38667
IL6ST	314	373	475	462	0.00405594	35	60	17	20	0.841823	0.661053	0.679654
IMPA1	204	278	312	299	0.00101764	29	24	14	14	0.733813	0.653846	0.682274
INF2	323	318	218	167	0.0215967	76	44	11	7	1.01572	1.48165	1.93413
INO80	161	180	212	245	0.0132577	12	32	5	18	0.894444	0.759434	0.657143
INSIG1	171	293	225	217	0.00124743	8	41	11	7	0.583618	0.76	0.788018
INTS2	66	93	104	118	0.00519063	6	19	7	5	0.709677	0.634615	0.559322
IQGAP1	214	241	297	344	0.00899067	28	24	12	44	0.887967	0.720539	0.622093
IQGAP2	95	54	103	96	0.0153926	10	19	4	15	1.75926	0.92233	0.989583
IREB2	168	195	195	256	0.00644772	19	27	9	7	0.861538	0.861538	0.65625
IRF2	163	110	131	183	0.00161188	9	16	4	10	1.48182	1.24427	0.89071
IRF2BP1	520	528	353	331	1.86426436488e-06	65	9	10	15	0.984848	1.47309	1.571
IRF2BPL	546	571	403	373	2.67659495035e-06	13	16	6	9	0.956217	1.35484	1.46381
ISG15	91	139	95	100	0.0235701	18	7	2	12	0.654676	0.957895	0.91
ISLR2	227	174	129	136	0.00778576	18	36	11	14	1.3046	1.75969	1.66912
ITGAE	53	70	103	85	0.00301912	6	3	6	7	0.757143	0.514563	0.623529
ITGAM	69	59	102	90	0.00938746	12	3	9	7	1.16949	0.676471	0.766667
ITPA	150	95	135	124	0.0201595	4	5	7	10	1.57895	1.11111	1.20968
ITPR2	185	149	250	208	0.0138845	31	15	21	21	1.24161	0.74	0.889423
JAG2	582	674	438	466	6.51701716003e-06	25	30	18	21	0.863501	1.32877	1.24893
JOSD2	171	144	120	106	0.00549434	14	16	6	7	1.1875	1.425	1.61321
JUN	242	213	191	109	2.97221833478e-07	11	28	14	17	1.13615	1.26702	2.22018
JUND	938	1028	503	382	0	101	47	19	13	0.912451	1.86481	2.4555
KBTBD11	107	104	70	73	0.037123	11	19	5	6	1.02885	1.52857	1.46575
KCNC4	575	613	484	406	0.0341054	18	109	12	16	0.93801	1.18802	1.41626
KCNIP2	395	254	274	255	0.000118588	32	31	16	12	1.55512	1.44161	1.54902
KCNIP4	219	158	173	141	0.00613698	15	7	16	8	1.38608	1.2659	1.55319
KCNJ3	117	97	142	156	0.00727635	7	10	7	5	1.20619	0.823944	0.75
KCNJ4	133	75	70	87	0.0349513	29	7	9	10	1.77333	1.9	1.52874
KCNN2	105	87	64	73	0.031876	6	5	2	3	1.2069	1.64062	1.43836
KCTD15	115	94	67	78	0.012012	2	5	12	8	1.2234	1.71642	1.47436
KDR	49	75	111	91	0.000103179	5	16	8	4	0.653333	0.441441	0.538462
KIAA0556	388	369	309	256	0.000430228	20	33	8	24	1.05149	1.25566	1.51562
KIAA0564	202	235	318	238	0.00964496	13	21	27	33	0.859574	0.63522	0.848739
KIAA1033	174	122	201	238	4.63516289229e-06	12	7	6	9	1.42623	0.865672	0.731092
KIAA1377	225	300	425	399	6.23938181565e-07	18	48	28	12	0.75	0.529412	0.56391
KIAA1530	117	141	177	164	0.0234199	20	19	9	9	0.829787	0.661017	0.713415
KIAA1644	364	333	235	251	0.00172753	44	19	15	26	1.09309	1.54894	1.4502
KIAA1755	343	328	287	224	0.000681789	19	22	25	4	1.04573	1.19512	1.53125
KIAA1984	107	96	105	68	0.0374225	20	6	3	8	1.11458	1.01905	1.57353
KIF26A	131	130	93	85	0.00714685	7	2	11	5	1.00769	1.4086	1.54118
KIF5B	703	852	1095	1075	8.97005445477e-08	68	40	64	8	0.825117	0.642009	0.653953
KIFC2	2271	2101	1768	1447	6.7688319233e-05	140	218	30	95	1.08091	1.2845	1.56945
KISS1	132	40	59	45	0.00202241	34	4	9	4	3.3	2.23729	2.93333
KLF10	58	77	141	107	6.78050809055e-07	9	14	8	7	0.753247	0.411348	0.542056
KLF13	245	227	183	161	0.0171358	11	40	7	8	1.0793	1.3388	1.52174
KLF15	112	90	25	41	2.42028619368e-14	8	13	2	8	1.24444	4.48	2.73171
KLHDC10	330	375	558	502	5.89633747383e-08	38	16	7	13	0.88	0.591398	0.657371
KLHL21	225	194	111	195	0.000177759	3	38	1	16	1.15979	2.02703	1.15385
KLHL24	170	218	160	241	0.00255153	7	15	1	14	0.779817	1.0625	0.705394
KLHL26	197	172	121	132	0.00106165	15	5	2	4	1.14535	1.6281	1.49242
KLHL36	146	183	116	121	0.0100069	17	23	10	6	0.797814	1.25862	1.20661
KPNA2	193	226	230	292	0.0056653	24	16	10	3	0.853982	0.83913	0.660959
KRBA1	139	139	88	110	0.00809017	4	11	2	5	1	1.57955	1.26364
KRT77	27	126	103	117	2.22044604925e-16	7	10	8	8	0.214286	0.262136	0.230769
LAMA5	240	318	222	176	0.00199336	31	37	11	19	0.754717	1.08108	1.36364
LAMC3	230	230	107	92	0.0349304	50	78	8	9	1	2.14953	2.5
LAMP2	538	629	823	745	1.10878848104e-05	51	63	25	12	0.855326	0.653706	0.722148
LAMP5	137	199	315	268	3.85657061841e-11	16	27	22	10	0.688442	0.434921	0.511194
LATS1	93	125	140	137	0.0311873	17	12	6	8	0.744	0.664286	0.678832
LDHA	1530	1718	2641	2785	0	145	66	37	155	0.89057	0.579326	0.549372
LDLR	196	248	151	148	0.00870745	38	21	14	7	0.790323	1.29801	1.32432
LEMD2	151	131	96	114	0.0182582	5	15	6	6	1.15267	1.57292	1.32456
LETMD1	131	104	170	155	0.004793	7	12	3	9	1.25962	0.770588	0.845161
LGALS3	69	93	149	137	0.000400304	11	14	17	21	0.741935	0.463087	0.50365
LGI4	294	184	167	138	6.176986725e-06	34	23	9	8	1.59783	1.76048	2.13043
LIAS	98	107	144	153	0.0206392	14	23	10	10	0.915888	0.680556	0.640523
LIG4	117	89	74	154	1.72266092675e-05	7	15	3	15	1.31461	1.58108	0.75974
LIMK2	300	320	312	458	6.31027908614e-05	8	36	14	21	0.9375	0.961538	0.655022
LINGO2	60	63	112	62	0.00357985	10	9	13	11	0.952381	0.535714	0.967742
LINS	104	83	57	111	0.022301	11	24	6	8	1.25301	1.82456	0.936937
LITAF	116	117	71	77	0.00195988	13	1	7	2	0.991453	1.6338	1.50649
LMBRD2	99	171	195	201	2.81557902697e-05	14	32	7	9	0.578947	0.507692	0.492537
LMO3	98	107	134	150	0.0169031	7	5	4	12	0.915888	0.731343	0.653333
LOC81691	117	106	165	137	0.0150687	7	21	8	10	1.10377	0.709091	0.854015
LPPR3	575	610	420	399	1.39503532914e-06	45	32	29	4	0.942623	1.36905	1.4411
LRCH2	87	75	102	119	0.0348529	5	15	10	7	1.16	0.852941	0.731092
LRFN1	267	249	198	175	0.00137658	12	8	9	8	1.07229	1.34848	1.52571
LRFN3	176	152	116	115	0.0156928	10	29	4	6	1.15789	1.51724	1.53043
LRFN4	201	230	149	151	0.000795482	16	21	10	11	0.873913	1.34899	1.33113
LRIF1	95	101	70	117	0.0258819	8	11	5	3	0.940594	1.35714	0.811966
LRP12	216	258	322	330	0.00116559	13	29	26	25	0.837209	0.670807	0.654545
LRPPRC	854	901	1307	1179	5.24588884554e-08	4	21	53	17	0.947836	0.653405	0.724343
LRRC48	85	116	142	110	0.0261756	11	12	9	19	0.732759	0.598592	0.772727
LRRC4B	1379	1205	867	861	1.14066978085e-10	29	44	42	24	1.1444	1.59054	1.60163
LRRC56	70	122	102	84	0.00602592	1	4	3	10	0.57377	0.686275	0.833333
LRRC57	174	111	169	176	0.0027219	19	19	8	8	1.56757	1.02959	0.988636
LRRC8B	95	102	130	163	0.00103745	10	13	3	2	0.931373	0.730769	0.582822
LRRC8C	70	54	104	111	7.93639224598e-05	6	12	4	11	1.2963	0.673077	0.630631
LSG1	153	197	209	233	0.0101526	6	13	7	18	0.77665	0.732057	0.656652
LSMD1	304	231	204	192	0.00500392	43	12	7	14	1.31602	1.4902	1.58333
LSS	425	543	607	650	0.000408182	52	12	32	55	0.782689	0.700165	0.653846
LY6H	565	441	394	366	0.00182026	62	37	14	21	1.28118	1.43401	1.54372
LY9	148	176	106	110	0.000758977	16	8	7	2	0.840909	1.39623	1.34545
LYPD1	185	147	114	118	0.00167433	2	20	2	6	1.2585	1.62281	1.5678
MACROD1	158	96	76	77	0.000379721	29	2	3	5	1.64583	2.07895	2.05195
MAFG	189	184	124	156	0.0314322	29	20	3	5	1.02717	1.52419	1.21154
MAGT1	81	88	121	128	0.00649508	21	2	1	6	0.920455	0.669421	0.632812
MAP1B	4056	5153	6139	5864	0.00295424	697	518	153	155	0.787114	0.660694	0.691678
MAP1S	448	556	346	336	0.000224799	54	53	19	16	0.805755	1.2948	1.33333
MAP3K10	1059	1021	666	678	4.68179939261e-11	49	80	5	38	1.03722	1.59009	1.56195
MAP4K2	899	876	728	562	0.0133447	28	166	6	37	1.02626	1.23489	1.59964
MAP4K3	237	318	379	377	2.88689742942e-05	14	4	20	17	0.745283	0.62533	0.628647
MAP9	161	122	190	206	0.000657546	13	11	9	3	1.31967	0.847368	0.781553
MAPKAPK5	140	170	222	206	0.00189357	15	25	1	7	0.823529	0.630631	0.679612
MARCH8	85	117	111	140	0.0149682	8	1	9	5	0.726496	0.765766	0.607143
MARCKS	703	676	385	391	1.11022302463e-15	39	45	21	9	1.03994	1.82597	1.79795
MATK	600	540	368	328	0.000149693	77	66	13	6	1.11111	1.63043	1.82927
MCART1	115	142	199	188	0.000143274	5	13	3	6	0.809859	0.577889	0.611702
MCCC2	63	87	107	91	0.0289833	12	12	6	5	0.724138	0.588785	0.692308
MCM6	89	108	118	140	0.0334711	18	10	8	3	0.824074	0.754237	0.635714
ME1	112	197	296	287	2.11172520148e-06	10	58	10	14	0.568528	0.378378	0.390244
ME2	124	170	217	200	0.00413472	18	35	9	7	0.729412	0.571429	0.62
MED13	209	252	284	365	1.00728551137e-05	23	18	10	27	0.829365	0.735915	0.572603
MED4	119	108	146	164	0.0173053	12	17	9	6	1.10185	0.815068	0.72561
MED6	84	102	169	151	6.78745975867e-05	16	22	11	6	0.823529	0.497041	0.556291
MEF2D	3711	3119	4666	4840	7.70304042774e-10	291	104	51	292	1.1898	0.795328	0.766736
MEST	231	121	133	213	0.00107128	42	9	5	22	1.90909	1.73684	1.08451
METRN	508	460	357	338	4.27557413927e-05	31	20	6	6	1.10435	1.42297	1.50296
MEX3C	129	135	62	144	2.43396031996e-07	11	3	4	11	0.955556	2.08065	0.895833
MEX3D	233	209	92	155	3.90267818062e-11	18	25	5	9	1.11483	2.53261	1.50323
MFSD12	316	278	182	180	9.27456192956e-08	25	22	6	3	1.13669	1.73626	1.75556
MFSD3	238	220	149	145	2.39948768647e-05	22	11	6	6	1.08182	1.59732	1.64138
MFSD8	80	134	120	135	0.00305114	1	8	2	5	0.597015	0.666667	0.592593
MGAT5B	381	467	320	309	0.000365055	8	46	20	25	0.815846	1.19063	1.23301
MGLL	457	301	318	292	1.94601554363e-05	13	8	16	27	1.51827	1.43711	1.56507
MIA3	1978	1713	3483	2590	0.00129468	189	69	417	489	1.1547	0.567901	0.763707
MICAL2	433	304	283	317	0.00210848	33	18	14	42	1.42434	1.53004	1.36593
MICALL1	428	465	333	306	0.0312545	75	38	25	15	0.92043	1.28529	1.39869
MID1IP1	504	542	301	295	7.5297879043e-11	44	29	30	23	0.929889	1.67442	1.70847
MIDN	413	432	257	315	8.19450383771e-07	20	24	18	8	0.956019	1.607	1.31111
MKNK1	117	84	71	105	0.0148255	14	13	2	7	1.39286	1.64789	1.11429
MKNK2	203	195	122	141	0.000160166	10	21	8	8	1.04103	1.66393	1.43972
MLC1	1061	971	743	676	8.02564955188e-05	35	121	51	17	1.09269	1.42799	1.56953
MMADHC	321	284	473	424	6.97140210337e-07	8	16	17	10	1.13028	0.678647	0.757075
MMP15	955	977	767	636	0.000428191	29	128	31	13	0.977482	1.24511	1.50157
MMP17	234	235	150	172	0.000346028	7	14	4	9	0.995745	1.56	1.36047
MMRN1	182	137	113	96	0.0164035	36	14	6	5	1.32847	1.61062	1.89583
MNAT1	139	79	125	117	0.00913288	26	6	5	7	1.75949	1.112	1.18803
MOCS2	99	82	139	138	0.000999167	7	6	9	4	1.20732	0.71223	0.717391
MON1A	619	489	350	419	2.27070158102e-05	20	73	17	22	1.26585	1.76857	1.47733
MPPE1	575	459	371	390	1.73928901362e-05	31	28	15	14	1.25272	1.54987	1.47436
MPPED1	122	142	85	85	0.00091152	6	5	6	4	0.859155	1.43529	1.43529
MPST	136	141	89	89	0.00107565	16	8	5	9	0.964539	1.52809	1.52809
MRI1	147	199	114	113	6.55406287156e-05	15	21	7	5	0.738693	1.28947	1.30088
MRPL1	96	110	176	155	5.04356595187e-05	16	9	5	6	0.872727	0.545455	0.619355
MRPL14	210	134	149	149	0.0205801	31	12	12	7	1.56716	1.4094	1.4094
MRPL22	112	117	169	160	0.00484309	15	11	8	10	0.957265	0.662722	0.7
MRPL34	178	136	107	116	0.00206702	10	17	6	6	1.30882	1.66355	1.53448
MRPL39	163	113	169	184	0.00325912	14	16	11	8	1.44248	0.964497	0.88587
MRPL54	273	229	184	172	0.000459314	23	26	7	3	1.19214	1.4837	1.58721
MRPS34	269	231	151	136	0.000233858	48	15	2	6	1.1645	1.78146	1.97794
MRPS35	100	73	117	112	0.026324	15	9	3	8	1.36986	0.854701	0.892857
MRRF	164	140	212	201	0.00572521	19	11	15	1	1.17143	0.773585	0.81592
MSMO1	295	342	416	460	0.0305758	73	29	12	34	0.862573	0.709135	0.641304
MT1E	686	445	694	467	0.021241	94	82	86	20	1.54157	0.988473	1.46895
MTA3	128	146	195	178	0.00868811	1	6	6	8	0.876712	0.65641	0.719101
MTHFD2	50	87	87	104	0.000576027	5	12	4	9	0.574713	0.574713	0.480769
MVD	192	349	293	320	0.0205161	11	75	12	27	0.550143	0.65529	0.6
MYH7	190	261	301	276	0.0221112	25	35	25	25	0.727969	0.631229	0.688406
MYSM1	65	102	112	108	0.00647229	8	14	12	6	0.637255	0.580357	0.601852
NAB2	124	107	85	139	0.0129393	19	11	1	10	1.15888	1.45882	0.892086
NAMPT	84	126	173	147	0.00104406	10	31	6	9	0.666667	0.485549	0.571429
NAPRT1	157	113	65	89	4.6883653626e-07	12	8	6	12	1.38938	2.41538	1.76404
NAT14	1000	868	698	653	0.000328426	112	44	36	23	1.15207	1.43266	1.53139
NBEA	900	1110	1369	1194	7.8087865283e-05	92	41	75	77	0.810811	0.657414	0.753769
NBN	112	126	177	165	0.00324323	3	8	7	3	0.888889	0.632768	0.678788
NCOA2	246	334	347	427	7.50368676017e-06	30	35	6	13	0.736527	0.708934	0.576112
NEK1	132	128	194	191	0.00152636	26	9	13	11	1.03125	0.680412	0.691099
NEK9	229	168	213	255	0.00759317	14	24	12	2	1.3631	1.07512	0.898039
NES	85	151	117	147	0.00047722	2	8	4	15	0.562914	0.726496	0.578231
NFE2L3	57	122	279	108	4.99600361081e-15	1	25	14	25	0.467213	0.204301	0.527778
NFIC	488	426	268	313	4.05534350545e-09	30	9	11	17	1.14554	1.8209	1.55911
NGEF	506	357	334	365	0.000114377	49	21	5	13	1.41737	1.51497	1.3863
NGLY1	374	483	561	566	4.28622081534e-05	10	21	34	15	0.774327	0.666667	0.660777
NINL	101	78	126	106	0.0342939	4	4	2	8	1.29487	0.801587	0.95283
NIPSNAP3A	71	98	113	108	0.0283485	6	17	9	5	0.72449	0.628319	0.657407
NKX2-1	242	167	113	143	1.20658534941e-07	12	18	7	11	1.4491	2.14159	1.69231
NLN	106	135	170	176	0.00126206	17	16	10	6	0.785185	0.623529	0.602273
NME3	323	267	173	154	3.4025375646e-05	33	46	5	8	1.20974	1.86705	2.0974
NOTCH1	413	461	367	297	0.0185112	41	53	29	27	0.895879	1.12534	1.39057
NOTCH3	180	246	214	156	0.00210859	24	10	10	9	0.731707	0.841121	1.15385
NOTUM	104	93	70	50	0.000759735	4	20	6	1	1.11828	1.48571	2.08
NOVA1	231	370	369	370	0.00423586	17	60	33	13	0.624324	0.626016	0.624324
NOVA2	313	246	194	231	0.000618106	36	17	5	6	1.27236	1.6134	1.35498
NPAT	153	214	247	257	0.000193336	12	35	10	4	0.714953	0.619433	0.595331
NPL	87	102	138	119	0.0226076	8	8	6	13	0.852941	0.630435	0.731092
NPM1	1122	1391	1774	1664	0.000232098	155	162	54	54	0.806614	0.632469	0.674279
NPY	3498	1326	1582	1396	1.59503261747e-05	480	333	232	163	2.63801	2.21113	2.50573
NR2F1	184	173	167	115	0.00437579	19	18	5	7	1.06358	1.1018	1.6
NR2F6	221	171	107	127	3.23693467696e-07	22	18	7	5	1.2924	2.06542	1.74016
NR3C2	97	122	154	134	0.0189134	12	8	5	15	0.795082	0.62987	0.723881
NRGN	542	443	385	330	0.0245212	86	43	22	23	1.22348	1.40779	1.64242
NRIP3	192	219	292	278	0.000788488	13	28	4	19	0.876712	0.657534	0.690647
NSDHL	92	85	134	141	0.00119108	6	11	3	5	1.08235	0.686567	0.652482
NSMCE1	430	552	662	598	0.000163837	63	25	35	16	0.778986	0.649547	0.719064
NT5C3	189	248	310	300	6.91123986016e-05	25	20	10	13	0.762097	0.609677	0.63
NT5DC3	120	161	180	214	0.00031028	6	22	4	15	0.745342	0.666667	0.560748
NTSR2	249	260	175	136	0.000687767	45	24	6	10	0.957692	1.42286	1.83088
NUDT19	104	117	88	71	0.0259092	11	20	1	3	0.888889	1.18182	1.46479
NUDT5	111	88	132	137	0.0196079	6	10	6	5	1.26136	0.840909	0.810219
NUFIP2	130	181	199	210	0.00923021	8	32	16	11	0.718232	0.653266	0.619048
NUP155	144	183	228	212	0.0262507	14	38	11	10	0.786885	0.631579	0.679245
NUP50	189	193	160	244	0.0089791	11	11	6	21	0.979275	1.18125	0.77459
NUP88	294	364	442	393	0.00113204	17	30	22	2	0.807692	0.665158	0.748092
NUPL1	190	187	131	221	0.000910311	11	16	11	14	1.01604	1.45038	0.859729
NWD1	227	210	140	126	0.000453793	16	27	15	22	1.08095	1.62143	1.80159
NXF1	1299	960	804	930	8.04527986453e-08	35	25	9	21	1.35312	1.61567	1.39677
NXPH3	110	78	65	73	0.0152955	8	13	4	4	1.41026	1.69231	1.50685
OBSCN	221	231	205	149	0.0207655	20	15	31	16	0.95671	1.07805	1.48322
OLIG1	468	463	373	291	0.00765378	39	74	20	16	1.0108	1.25469	1.60825
OPA1	436	523	656	627	3.63117902706e-05	7	56	44	6	0.833652	0.664634	0.695375
OPLAH	584	492	420	337	2.75883669354e-07	17	22	30	11	1.18699	1.39048	1.73294
ORAI1	130	153	95	117	0.0291892	15	19	4	13	0.849673	1.36842	1.11111
ORC2	102	99	130	150	0.0159017	10	9	6	5	1.0303	0.784615	0.68
OSBPL8	138	143	211	193	0.0015089	13	14	14	6	0.965035	0.654028	0.715026
OSTM1	80	84	115	126	0.0098249	9	11	10	6	0.952381	0.695652	0.634921
OXT	1640	1663	911	789	0.00942004	206	425	78	115	0.98617	1.80022	2.07858
P2RX6	164	145	89	103	0.000835555	9	28	1	6	1.13103	1.8427	1.59223
PABPN1	122	128	93	81	0.0272226	16	20	8	3	0.953125	1.31183	1.50617
PACSIN3	124	107	81	79	0.0145791	3	2	11	3	1.15888	1.53086	1.56962
PAK1IP1	110	119	169	182	0.000316815	12	2	5	12	0.92437	0.650888	0.604396
PALM	497	435	297	300	8.20732230034e-06	49	40	21	14	1.14253	1.6734	1.65667
PAN3	128	231	248	239	2.20856562039e-07	6	11	10	5	0.554113	0.516129	0.535565
PANX2	760	645	456	553	0.000851817	47	43	27	87	1.17829	1.66667	1.37432
PAQR3	85	71	104	118	0.0149124	11	11	6	11	1.19718	0.817308	0.720339
PAQR6	653	541	260	229	0	54	42	18	7	1.20702	2.51154	2.85153
PARN	165	195	265	232	0.000800293	18	24	5	10	0.846154	0.622642	0.711207
PCDHGC4	349	488	652	600	1.82325599063e-10	19	51	23	12	0.715164	0.535276	0.581667
PCDHGC5	61	89	129	108	9.55784127189e-05	8	12	1	10	0.685393	0.472868	0.564815
PCNP	521	556	790	735	1.1405698791e-06	32	44	25	18	0.93705	0.659494	0.708844
PCP4	1526	708	821	845	9.67779895041e-05	191	71	68	146	2.15537	1.85871	1.80592
PCSK1N	7904	7226	3824	3533	6.11433736974e-09	1242	153	122	69	1.09383	2.06695	2.23719
PCYOX1L	156	108	99	129	0.0117158	10	6	7	10	1.44444	1.57576	1.2093
PDE1A	162	180	259	219	0.000751647	16	21	7	15	0.9	0.625483	0.739726
PDIA2	198	110	62	70	1.3747558647e-11	14	21	5	12	1.8	3.19355	2.82857
PDK4	93	89	41	103	4.55863113114e-05	10	19	2	7	1.04494	2.26829	0.902913
PDXP	525	483	309	307	2.81511406908e-06	67	27	17	10	1.08696	1.69903	1.7101
PDZRN4	114	155	173	193	0.00158708	3	16	7	14	0.735484	0.65896	0.590674
PENK	3808	2757	2447	2179	0.0256047	719	191	166	164	1.38121	1.55619	1.74759
PEX5L	121	140	193	169	0.00418304	5	2	21	10	0.864286	0.626943	0.715976
PGAP1	147	190	237	232	0.0223422	18	38	20	14	0.773684	0.620253	0.633621
PGM2	112	78	102	125	0.0317114	15	4	4	2	1.4359	1.09804	0.896
PGM2L1	93	101	128	142	0.0216324	15	5	3	8	0.920792	0.726562	0.65493
PHF19	105	67	102	102	0.0318451	12	2	6	10	1.56716	1.02941	1.02941
PHF23	315	282	196	238	0.00241434	40	19	18	5	1.11702	1.60714	1.32353
PHLPP2	200	276	275	343	5.37156240656e-05	28	14	12	27	0.724638	0.727273	0.58309
PHYHD1	214	129	178	144	0.000934463	13	12	18	19	1.65891	1.20225	1.48611
PIGB	83	69	113	106	0.0151886	16	5	11	5	1.2029	0.734513	0.783019
PIGK	88	105	145	140	0.00340155	16	18	4	10	0.838095	0.606897	0.628571
PIK3R3	209	206	264	318	0.0002724	10	20	8	14	1.01456	0.791667	0.657233
PIM2	105	163	151	159	0.0093947	10	12	9	1	0.644172	0.695364	0.660377
PIM3	242	217	141	184	0.000182334	14	28	5	14	1.11521	1.71631	1.31522
PIR	101	67	104	79	0.0325949	9	9	3	7	1.50746	0.971154	1.27848
PITPNM3	230	338	216	236	0.000216332	8	5	8	12	0.680473	1.06481	0.974576
PITX2	171	121	90	129	0.000331472	13	13	6	17	1.41322	1.9	1.32558
PLA1A	301	222	242	196	0.00253186	16	19	9	10	1.35586	1.2438	1.53571
PLA2G16	121	163	188	165	0.014012	25	4	8	6	0.742331	0.643617	0.733333
PLA2G6	347	364	284	229	0.00232814	17	53	11	11	0.953297	1.22183	1.51528
PLCG2	108	66	77	74	0.0275422	7	14	3	9	1.63636	1.4026	1.45946
PLCH2	259	309	211	159	2.73527520078e-07	24	19	11	11	0.838188	1.22749	1.62893
PLCXD3	116	150	197	191	0.000468739	24	17	6	13	0.773333	0.588832	0.60733
PLEKHB1	1109	812	592	531	1.33459700269e-06	142	59	43	23	1.36576	1.87331	2.08851
PLEKHG1	66	99	116	102	0.00823199	8	13	8	2	0.666667	0.568966	0.647059
PLEKHG3	337	261	260	212	0.000803355	13	23	1	13	1.29119	1.29615	1.58962
PLEKHO2	205	130	126	127	0.00036792	20	9	8	6	1.57692	1.62698	1.61417
PLIN3	527	371	364	291	0.0348767	74	64	56	15	1.42049	1.4478	1.811
PLK1S1	122	110	206	183	2.90812777581e-06	10	4	2	9	1.10909	0.592233	0.666667
PLOD2	166	137	244	212	3.41555945489e-05	13	13	8	3	1.21168	0.680328	0.783019
PLS3	302	343	509	512	2.86786061565e-09	38	20	13	16	0.880466	0.59332	0.589844
PLXDC1	140	95	115	92	0.0225766	17	10	10	10	1.47368	1.21739	1.52174
PMEPA1	152	116	91	88	0.00677958	16	22	8	1	1.31034	1.67033	1.72727
PMPCB	312	274	419	398	8.30173909249e-05	38	10	19	11	1.13869	0.74463	0.78392
PNMA5	236	280	366	342	0.00120552	23	26	14	36	0.842857	0.644809	0.690058
PNO1	100	66	95	116	0.00962606	5	7	6	5	1.51515	1.05263	0.862069
PNOC	180	112	88	80	0.0244203	31	37	3	1	1.60714	2.04545	2.25
PNRC1	329	273	203	259	0.00134571	34	29	10	3	1.20513	1.62069	1.27027
PODXL2	1230	987	768	704	1.3756473527e-07	111	74	34	17	1.2462	1.60156	1.74716
POGK	133	139	92	116	0.0379248	7	6	5	6	0.956835	1.44565	1.14655
POMP	315	278	425	407	0.0026055	57	17	28	7	1.13309	0.741176	0.773956
POP7	63	81	113	89	0.0139269	14	16	1	1	0.777778	0.557522	0.707865
POT1	190	144	218	207	0.00790865	15	14	1	4	1.31944	0.87156	0.917874
PPAT	77	110	123	131	0.00586241	5	15	8	9	0.7	0.626016	0.587786
PPIL4	191	209	246	290	0.00230711	10	9	4	9	0.913876	0.776423	0.658621
PPP1R17	123	139	218	193	2.38861533139e-05	9	19	19	12	0.884892	0.56422	0.637306
PPP1R1B	227	194	161	126	7.67202810247e-05	25	8	7	2	1.1701	1.40994	1.80159
PPP2R3A	159	142	217	204	0.00264449	11	15	17	9	1.11972	0.732719	0.779412
PPP3CC	170	203	273	253	0.000385949	19	19	7	5	0.837438	0.622711	0.671937
PPP4R2	121	157	147	186	0.0208362	13	8	4	2	0.770701	0.823129	0.650538
PPP4R4	87	138	169	128	0.000158423	9	4	10	8	0.630435	0.514793	0.679688
PPTC7	987	1137	588	561	3.65528514548e-05	178	108	6	26	0.868074	1.67857	1.75936
PQLC2	112	144	86	119	0.0117532	10	11	3	9	0.777778	1.30233	0.941176
PRDM15	146	149	90	90	0.0001235	7	17	6	4	0.979866	1.62222	1.62222
PRKD3	92	116	141	137	0.0247028	9	6	7	11	0.793103	0.652482	0.671533
PRKDC	199	261	331	311	4.19926071681e-05	3	7	19	26	0.762452	0.601208	0.639871
PRMT3	110	80	136	126	0.00566751	11	8	11	5	1.375	0.808824	0.873016
PRR5	138	106	92	88	0.0191093	10	5	4	6	1.30189	1.5	1.56818
PRR7	294	331	169	155	0.000370371	29	65	14	8	0.888218	1.73964	1.89677
PRRT1	439	367	309	289	0.000222936	6	31	4	6	1.19619	1.42071	1.51903
PRTFDC1	83	177	177	141	2.67862392822e-07	12	18	11	13	0.468927	0.468927	0.588652
PSMG3	132	89	86	96	0.0254219	14	1	7	4	1.48315	1.53488	1.375
PTBP2	302	394	472	486	7.18282880718e-06	22	3	14	20	0.766497	0.639831	0.621399
PTCH1	568	655	397	527	3.78854735716e-06	48	45	26	18	0.867176	1.43073	1.0778
PTGER1	143	143	69	71	1.53031805006e-08	9	13	8	10	1	2.07246	2.01408
PTP4A1	322	342	496	499	4.43466725675e-07	5	27	14	14	0.94152	0.649194	0.645291
PTPDC1	79	106	121	128	0.0160986	2	20	8	9	0.745283	0.652893	0.617188
PTPN4	117	133	153	189	0.00445274	13	6	10	14	0.879699	0.764706	0.619048
PVRL3	103	151	177	165	0.00103449	15	10	7	13	0.682119	0.581921	0.624242
PYGM	322	359	246	196	2.25088230388e-07	9	23	33	9	0.896936	1.30894	1.64286
QSER1	91	136	145	146	0.00540671	10	10	12	5	0.669118	0.627586	0.623288
RAB40C	136	192	100	125	0.00764941	9	36	6	4	0.708333	1.36	1.088
RABEP2	124	160	95	91	0.001298	13	22	10	3	0.775	1.30526	1.36264
RAD50	830	411	2048	1461	7.9161401878e-08	251	40	267	270	2.01946	0.405273	0.568104
RAI1	449	482	299	307	1.16745394685e-07	23	33	6	4	0.931535	1.50167	1.46254
RALGAPA2	192	238	300	286	0.000542582	16	5	18	7	0.806723	0.64	0.671329
RAMP1	5636	5372	3887	3715	8.14067532273e-08	411	297	159	228	1.04914	1.44996	1.51709
RAPH1	233	317	308	351	0.00234827	32	18	14	14	0.735016	0.756494	0.663818
RARS	270	242	311	372	0.000664943	40	16	15	7	1.1157	0.868167	0.725806
RASA2	91	127	144	135	0.0183221	9	13	3	5	0.716535	0.631944	0.674074
RASAL1	183	249	148	140	0.00133389	30	27	11	7	0.73494	1.23649	1.30714
RASD1	227	173	87	158	5.68928318634e-06	27	23	4	21	1.31214	2.6092	1.43671
RASD2	194	130	124	116	0.000724963	10	9	5	13	1.49231	1.56452	1.67241
RASSF1	146	128	88	119	0.0112198	3	24	3	5	1.14062	1.65909	1.22689
RBM14	205	266	126	243	1.45122820271e-05	16	36	15	19	0.770677	1.62698	0.843621
RBM14-RBM4	206	209	113	159	8.54471273037e-06	11	20	4	10	0.985646	1.82301	1.2956
RBM28	88	76	110	128	0.00772407	7	14	8	12	1.15789	0.8	0.6875
RBM3	337	728	894	811	2.20112816862e-12	40	119	28	21	0.462912	0.376957	0.415536
RBM4B	165	144	88	115	0.0028481	7	29	4	8	1.14583	1.875	1.43478
RBP1	590	116	176	207	0	71	22	12	13	5.08621	3.35227	2.85024
RC3H2	108	143	157	194	0.00956995	14	33	4	8	0.755245	0.687898	0.556701
RDH13	111	151	94	88	0.00861638	10	25	5	5	0.735099	1.18085	1.26136
RECQL4	50	129	103	85	0.0231093	9	39	2	5	0.387597	0.485437	0.588235
REEP6	307	329	236	181	0.000765183	43	36	15	11	0.933131	1.30085	1.69613
RFX1	250	243	136	155	4.9370418164e-05	38	19	2	10	1.02881	1.83824	1.6129
RFX5	305	248	308	386	0.000922703	26	22	5	13	1.22984	0.99026	0.790155
RGCC	125	133	66	89	0.00431825	21	22	5	4	0.93985	1.89394	1.40449
RGMA	524	636	541	409	0.000631563	35	68	19	6	0.823899	0.968577	1.28117
RGS11	638	571	469	359	0.000621418	47	89	7	29	1.11734	1.36034	1.77716
RGS2	226	176	118	178	0.00464603	35	26	7	8	1.28409	1.91525	1.26966
RHBDL1	365	300	232	193	2.72128585499e-06	27	39	14	1	1.21667	1.57328	1.89119
RHPN1	132	171	130	95	0.0186085	19	24	3	16	0.77193	1.01538	1.38947
RIOK1	57	108	110	102	0.000819782	12	19	6	2	0.527778	0.518182	0.558824
RIOK3	312	394	481	474	0.00226478	11	67	30	9	0.791878	0.648649	0.658228
RIT1	106	96	135	166	0.00100019	13	20	3	7	1.10417	0.785185	0.638554
RLF	178	230	282	263	0.0172445	36	20	26	17	0.773913	0.631206	0.676806
RLIM	202	232	295	327	0.000676313	36	20	21	12	0.87069	0.684746	0.617737
RMND1	130	97	164	177	0.000145136	11	11	14	11	1.34021	0.792683	0.734463
RNASE1	380	273	195	191	0.000894908	51	45	21	15	1.39194	1.94872	1.98953
RND2	839	808	586	535	7.94355521153e-05	61	83	40	34	1.03837	1.43174	1.56822
RNF144B	62	109	79	88	0.0138108	11	12	7	5	0.568807	0.78481	0.704545
RNF166	146	182	116	126	0.00764958	3	12	6	7	0.802198	1.25862	1.15873
RNF208	398	329	277	247	0.000230204	34	36	13	3	1.20973	1.43682	1.61134
RNF216	159	173	250	247	8.57528179473e-05	13	13	5	7	0.919075	0.636	0.643725
ROCK2	258	319	413	420	3.46955754904e-06	25	12	14	2	0.808777	0.624697	0.614286
RPAP3	215	264	307	332	0.000828716	31	13	14	6	0.814394	0.700326	0.64759
RPRM	172	165	108	110	0.000398453	15	5	8	12	1.04242	1.59259	1.56364
RPS6KC1	193	228	303	315	2.65448912483e-05	6	9	3	5	0.846491	0.636964	0.612698
RPS6KL1	1024	765	650	486	1.23118776681e-05	55	140	26	31	1.33856	1.57538	2.107
RRAGC	194	247	324	329	3.27929723953e-06	27	30	5	3	0.785425	0.598765	0.589666
RRP8	114	108	65	114	0.00534325	13	18	4	10	1.05556	1.75385	1
RRS1	139	141	85	104	0.00221439	10	13	2	7	0.985816	1.63529	1.33654
RSL24D1	206	166	248	253	0.00274627	35	16	2	3	1.24096	0.830645	0.814229
RUNDC3B	100	87	151	131	0.00137121	8	7	7	10	1.14943	0.662252	0.763359
RYR1	577	559	412	310	0.000644613	95	45	14	30	1.0322	1.40049	1.86129
S100A1	1797	1503	1031	863	0	60	69	63	16	1.19561	1.74297	2.08227
SAE1	282	396	386	459	0.00432082	29	58	9	32	0.712121	0.73057	0.614379
SAMD1	94	103	63	73	0.0192922	8	16	1	6	0.912621	1.49206	1.28767
SAMD11	145	127	90	79	0.0143361	6	32	4	7	1.14173	1.61111	1.83544
SAR1B	67	67	115	109	0.00100292	17	14	5	1	1	0.582609	0.614679
SBK1	119	76	39	70	0.00010357	22	12	2	5	1.56579	3.05128	1.7
SBNO1	332	376	441	501	0.000262044	26	32	28	13	0.882979	0.752834	0.662675
SCAF8	336	443	565	491	3.73022329969e-06	23	43	29	31	0.758465	0.59469	0.684318
SCAND1	341	345	227	214	0.00122724	60	17	5	1	0.988406	1.5022	1.59346
SCARF1	128	98	80	82	0.0330676	23	10	5	2	1.30612	1.6	1.56098
SCN1A	406	508	617	636	0.00409525	35	64	42	62	0.799213	0.658023	0.638365
SCN7A	530	259	368	520	2.92784958523e-05	55	45	15	66	2.04633	1.44022	1.01923
SCO1	98	128	125	159	0.0131083	4	1	9	12	0.765625	0.784	0.616352
SCRIB	847	736	544	585	7.72715677222e-07	19	33	20	18	1.15082	1.55699	1.44786
SCYL2	276	344	422	445	1.33027992949e-05	21	30	22	14	0.802326	0.654028	0.620225
SDC4	582	698	535	401	0.00862567	53	104	47	22	0.833811	1.08785	1.45137
SDSL	91	108	60	49	0.000506623	20	9	5	5	0.842593	1.51667	1.85714
SEC23IP	246	304	327	373	0.00177172	20	25	16	11	0.809211	0.752294	0.659517
SECISBP2L	401	497	640	629	5.79902739162e-07	48	25	34	19	0.806841	0.626563	0.63752
SELPLG	111	73	63	53	0.000339914	3	11	1	4	1.52055	1.7619	2.09434
SEMA4C	253	299	182	191	3.59958375602e-05	5	29	6	8	0.846154	1.39011	1.32461
SEMA6B	193	197	114	119	0.000840883	4	36	9	13	0.979695	1.69298	1.62185
SEMA6D	245	393	390	381	1.02493907628e-05	31	17	7	25	0.62341	0.628205	0.643045
SERPINB9	102	85	137	117	0.0183664	13	1	6	7	1.2	0.744526	0.871795
SERPINH1	285	227	128	225	0.0339647	20	79	6	14	1.25551	2.22656	1.26667
SETD1B	349	303	216	263	0.00022181	30	13	6	11	1.15182	1.61574	1.327
SGTB	140	192	213	214	0.0247159	30	21	14	14	0.729167	0.657277	0.654206
SH2B2	148	149	119	94	0.00637443	9	21	3	1	0.993289	1.2437	1.57447
SH2D3C	248	246	192	139	0.00698448	29	38	17	20	1.00813	1.29167	1.78417
SH3BP5L	304	267	155	257	1.55953400083e-07	19	20	8	15	1.13858	1.96129	1.18288
SHANK1	1465	1374	937	919	9.24617049591e-11	120	45	24	55	1.06623	1.5635	1.59412
SHANK3	559	589	395	392	7.82071358393e-05	56	51	21	4	0.949066	1.41519	1.42602
SHC2	532	422	289	293	2.19046213279e-07	37	57	0	7	1.26066	1.84083	1.8157
SHROOM1	119	111	88	74	0.0172056	13	18	7	5	1.07207	1.35227	1.60811
SIK1	208	183	108	121	7.37615457824e-07	11	14	2	13	1.13661	1.92593	1.71901
SIPA1	169	122	90	107	0.000233879	5	14	3	6	1.38525	1.87778	1.57944
SLC12A2	158	240	285	249	9.53040675813e-05	28	19	22	13	0.658333	0.554386	0.634538
SLC15A2	212	181	149	132	0.0186661	20	24	11	20	1.17127	1.42282	1.60606
SLC16A1	192	456	510	488	3.07267411515e-09	16	87	6	28	0.421053	0.376471	0.393443
SLC17A5	66	76	105	100	0.0251325	6	12	3	2	0.868421	0.628571	0.66
SLC22A5	146	119	92	120	0.0319765	10	3	7	17	1.22689	1.58696	1.21667
SLC25A18	841	568	523	454	3.61743968114e-11	10	66	5	8	1.48063	1.60803	1.85242
SLC25A29	192	180	120	128	0.000493665	19	14	3	6	1.06667	1.6	1.5
SLC25A46	154	217	242	251	0.000365613	28	9	19	9	0.709677	0.636364	0.613546
SLC25A6	3139	2933	2133	1983	1.02207131647e-11	137	119	41	53	1.07024	1.47164	1.58296
SLC2A1	1073	1005	921	629	1.36303535125e-08	52	92	22	39	1.06766	1.16504	1.70588
SLC2A4RG	141	134	100	93	0.0136642	4	17	9	2	1.05224	1.41	1.51613
SLC35A5	169	141	214	235	0.000274788	11	20	7	7	1.19858	0.78972	0.719149
SLC35B4	145	101	148	169	0.0036078	16	9	14	5	1.43564	0.97973	0.857988
SLC36A4	92	111	134	151	0.00680729	6	12	17	5	0.828829	0.686567	0.609272
SLC37A3	115	94	116	152	0.0171472	14	9	5	12	1.2234	0.991379	0.756579
SLC39A12	226	222	176	147	0.0019791	14	26	3	19	1.01802	1.28409	1.53741
SLC39A6	529	560	802	799	5.49330255728e-08	19	12	38	28	0.944643	0.659601	0.662078
SLC41A2	86	80	129	124	0.00312843	13	15	10	6	1.075	0.666667	0.693548
SLC43A2	157	142	189	234	0.000563997	12	2	7	7	1.10563	0.830688	0.67094
SLC6A11	2898	3163	2205	1838	6.46827036377e-12	77	235	137	68	0.916219	1.31429	1.57671
SLC6A15	328	376	495	468	8.35399383783e-05	12	25	21	9	0.87234	0.662626	0.700855
SLC7A1	145	223	161	191	0.0385455	19	33	6	13	0.650224	0.900621	0.759162
SLK	183	230	325	299	1.53948640236e-06	11	23	10	14	0.795652	0.563077	0.61204
SMARCAD1	173	194	237	262	0.00294582	9	22	1	17	0.891753	0.729958	0.660305
SMC5	170	226	272	243	0.00726752	22	28	23	15	0.752212	0.625	0.699588
SMCR8	93	93	128	150	0.00208415	15	14	8	7	1	0.726562	0.62
SMG7	262	317	372	408	0.000232404	38	20	16	9	0.826498	0.704301	0.642157
SMO	157	196	127	126	0.0038997	14	26	4	8	0.80102	1.23622	1.24603
SNX11	83	93	93	132	0.0191398	1	8	5	12	0.892473	0.892473	0.628788
SNX13	161	194	249	263	0.000152741	28	14	12	5	0.829897	0.646586	0.612167
SNX21	422	363	273	297	0.000120765	14	16	8	20	1.16253	1.54579	1.42088
SNX30	69	98	147	140	7.35874918667e-06	8	23	4	6	0.704082	0.469388	0.492857
SNX4	224	303	354	311	0.000586231	4	29	15	17	0.739274	0.632768	0.720257
SNX6	127	131	208	226	9.00695424244e-07	20	9	11	4	0.969466	0.610577	0.561947
SNX8	135	154	102	154	0.0177532	8	10	4	5	0.876623	1.32353	0.876623
SORBS2	283	254	370	383	0.000137187	13	12	6	24	1.11417	0.764865	0.738903
SORCS2	537	506	395	331	0.0121553	26	95	9	26	1.06126	1.35949	1.62236
SOWAHA	135	125	86	90	0.00547877	8	21	6	1	1.08	1.56977	1.5
SOX8	161	156	91	96	0.006723	31	18	12	6	1.03205	1.76923	1.67708
SPAG5	105	150	199	157	0.0252732	16	37	16	12	0.7	0.527638	0.66879
SPARC	16821	13416	12541	11194	2.77602338952e-05	915	563	1268	97	1.2538	1.34128	1.50268
SPATA13	89	107	133	146	0.00552035	11	5	9	2	0.831776	0.669173	0.609589
SPATA2	149	168	111	118	0.0128603	11	7	8	2	0.886905	1.34234	1.26271
SPATA2L	113	103	75	75	0.0238484	11	15	4	3	1.09709	1.50667	1.50667
SPDYA	61	65	101	76	0.0244467	9	11	5	6	0.938462	0.60396	0.802632
SPHK2	341	257	200	230	4.94811395952e-05	24	32	10	11	1.32685	1.705	1.48261
SPIRE2	856	682	571	528	0.00230503	104	53	46	33	1.25513	1.49912	1.62121
SPPL2B	643	678	541	445	2.13770365014e-05	30	48	11	21	0.948378	1.18854	1.44494
SPRYD7	223	287	336	300	0.00333169	25	33	3	16	0.777003	0.66369	0.743333
SRBD1	101	48	83	70	0.000818366	3	3	11	7	2.10417	1.21687	1.44286
SREBF1	803	1221	873	597	0.00154901	41	211	56	51	0.657658	0.919817	1.34506
SRF	140	133	75	102	0.000542372	15	18	4	10	1.05263	1.86667	1.37255
SRGAP1	105	146	174	193	9.72730435819e-05	10	14	6	12	0.719178	0.603448	0.544041
SRPK1	100	89	115	138	0.0310584	15	8	4	12	1.1236	0.869565	0.724638
SRSF2	467	407	302	318	2.56531634527e-05	25	33	14	6	1.14742	1.54636	1.46855
SRSF4	810	659	510	556	9.61349848505e-07	19	49	15	13	1.22914	1.58824	1.45683
SRSF6	881	772	553	742	3.2193848849e-06	13	56	19	27	1.14119	1.59313	1.18733
SSBP4	695	606	500	406	1.90468723571e-07	73	16	11	8	1.14686	1.39	1.71182
SSC5D	484	525	443	331	0.0358543	43	78	30	44	0.921905	1.09255	1.46224
SSH1	282	303	201	258	0.00295084	35	8	5	17	0.930693	1.40299	1.09302
SSH2	140	181	167	217	0.00998686	19	3	8	6	0.773481	0.838323	0.645161
SSH3	127	154	107	92	0.00506811	6	11	7	12	0.824675	1.18692	1.38043
SST	1697	1468	1084	906	5.00447162599e-08	150	101	78	66	1.15599	1.5655	1.87307
STAM2	54	69	79	100	0.00986864	6	5	3	1	0.782609	0.683544	0.54
STAT3	389	466	599	660	3.20137947263e-08	25	31	5	37	0.834764	0.649416	0.589394
STK4	106	119	91	153	0.00668054	12	8	3	12	0.890756	1.16484	0.69281
STMN4	831	621	527	465	0.000345421	91	81	10	28	1.33816	1.57685	1.7871
STON2	116	105	142	175	0.00424489	22	12	7	15	1.10476	0.816901	0.662857
STRBP	354	281	399	436	0.000238902	18	9	11	19	1.25979	0.887218	0.811927
STRN	118	149	207	190	0.000125797	15	12	8	4	0.791946	0.570048	0.621053
STX2	59	84	124	106	0.000149025	6	4	5	14	0.702381	0.475806	0.556604
SUGT1	288	234	302	353	0.00308104	24	18	15	13	1.23077	0.953642	0.815864
SYNGR1	443	423	298	292	6.11562059938e-06	26	8	5	9	1.04728	1.48658	1.51712
SYNGR3	806	797	503	503	6.01691577673e-08	51	79	17	30	1.01129	1.60239	1.60239
SYNM	183	331	287	305	0.000375032	31	39	20	17	0.55287	0.637631	0.6
TAC1	1290	698	708	733	0.000160038	176	76	35	66	1.84814	1.82203	1.75989
TAC3	887	508	485	489	0.0246818	185	62	41	48	1.74606	1.82887	1.81391
TAF11	174	110	136	160	0.00804455	15	21	2	8	1.58182	1.27941	1.0875
TAF13	186	121	127	161	0.00570457	22	11	4	9	1.53719	1.46457	1.15528
TAF1A	78	89	128	124	0.00281194	4	8	9	11	0.876404	0.609375	0.629032
TAF1B	117	76	111	116	0.0286555	8	16	14	6	1.53947	1.05405	1.00862
TAOK1	131	153	201	208	0.000982151	14	20	6	10	0.856209	0.651741	0.629808
TATDN1	109	101	159	139	0.00688138	10	15	11	10	1.07921	0.685535	0.784173
TBC1D12	53	86	100	84	0.00532562	2	13	5	2	0.616279	0.53	0.630952
TBC1D5	159	149	232	194	0.00405011	17	27	12	10	1.06711	0.685345	0.819588
TBKBP1	900	756	478	544	2.05946371068e-13	22	32	18	7	1.19048	1.88285	1.65441
TBX3	247	170	170	156	0.0219627	18	26	13	27	1.45294	1.45294	1.58333
TCOF1	392	292	257	352	0.000405795	7	22	11	13	1.34247	1.52529	1.11364
TCTN3	66	63	107	96	0.00409997	12	7	4	4	1.04762	0.616822	0.6875
TERT	194	205	132	123	6.95432481627e-05	5	13	8	9	0.946341	1.4697	1.57724
TET2	157	138	92	148	0.00228067	18	14	4	16	1.13768	1.70652	1.06081
TEX10	74	68	90	121	0.00332255	5	15	4	4	1.08824	0.822222	0.61157
TFRC	168	260	340	314	4.86492923724e-09	6	35	19	1	0.646154	0.494118	0.535032
THAP11	210	180	138	147	0.00584226	5	8	4	3	1.16667	1.52174	1.42857
THBS3	252	321	445	378	0.00231762	11	28	31	62	0.785047	0.566292	0.666667
THNSL1	115	92	152	150	0.00170265	3	2	13	11	1.25	0.756579	0.766667
THNSL2	155	199	241	204	0.00697438	22	19	9	17	0.778894	0.643154	0.759804
TIGD1	69	87	117	107	0.00980118	2	14	4	6	0.793103	0.589744	0.64486
TJAP1	163	130	107	127	0.0359628	13	10	6	2	1.25385	1.52336	1.28346
TLE2	394	345	250	225	1.57057959194e-07	6	12	9	18	1.14203	1.576	1.75111
TMCO7	134	97	168	157	0.0094492	12	17	24	10	1.38144	0.797619	0.853503
TMED7	98	76	128	129	0.00274334	11	11	10	4	1.28947	0.765625	0.75969
TMEM121	106	98	58	69	0.00172636	10	9	5	3	1.08163	1.82759	1.53623
TMEM132A	1194	1045	768	767	4.34788771653e-09	94	14	44	10	1.14258	1.55469	1.55671
TMEM151B	451	397	240	276	1.59674784794e-06	35	42	5	33	1.13602	1.87917	1.63406
TMEM158	194	131	80	112	1.14872591794e-06	27	8	9	4	1.48092	2.425	1.73214
TMEM161A	154	120	97	115	0.02189	17	8	4	2	1.28333	1.58763	1.33913
TMEM161B	82	60	122	120	2.83822504956e-05	13	3	5	13	1.36667	0.672131	0.683333
TMEM176A	214	192	132	137	0.000235688	12	19	8	13	1.11458	1.62121	1.56204
TMEM179	802	735	552	512	1.82835931062e-07	58	38	6	13	1.09116	1.4529	1.56641
TMEM2	83	108	76	120	0.0157936	9	18	4	4	0.768519	1.09211	0.691667
TMEM215	71	43	106	89	1.83772523588e-05	6	6	6	12	1.65116	0.669811	0.797753
TMEM237	114	121	179	186	0.000200453	6	14	5	6	0.942149	0.636872	0.612903
TMEM240	176	196	112	110	5.2381384168e-06	16	21	4	3	0.897959	1.57143	1.6
TMEM33	172	135	198	211	0.00409468	3	14	9	3	1.27407	0.868687	0.815166
TMEM41B	181	137	220	218	0.00367265	6	26	24	13	1.32117	0.822727	0.830275
TMEM59L	8142	7199	5504	5274	3.30828919815e-10	609	183	269	54	1.13099	1.47929	1.5438
TMEM87B	170	214	239	265	0.00264867	10	12	9	16	0.794393	0.711297	0.641509
TMLHE	145	133	204	174	0.00732585	7	12	12	5	1.09023	0.710784	0.833333
TMTC2	315	408	541	526	2.51227299569e-05	31	45	27	49	0.772059	0.582255	0.598859
TNPO3	436	541	604	666	6.76109389817e-05	20	8	18	10	0.805915	0.721854	0.654655
TNRC6B	183	197	167	253	0.0298011	32	4	5	26	0.928934	1.09581	0.72332
TOM1L1	83	75	113	115	0.0177151	2	4	4	2	1.10667	0.734513	0.721739
TOP1	771	657	577	876	0.00135313	28	107	11	30	1.17352	1.33622	0.880137
TP53I11	161	146	107	99	0.00192114	13	17	12	3	1.10274	1.50467	1.62626
TP53INP2	204	163	105	127	0.002391	29	25	6	7	1.25153	1.94286	1.6063
TPGS1	117	137	103	79	0.0060381	18	10	5	3	0.854015	1.13592	1.48101
TRABD	284	243	182	185	0.000328051	24	29	9	5	1.16872	1.56044	1.53514
TRAF1	125	72	65	64	0.000107103	13	5	5	6	1.73611	1.92308	1.95312
TRAPPC5	224	274	171	165	4.46972052507e-05	27	13	1	9	0.817518	1.30994	1.35758
TRH	138	559	333	263	3.54877675518e-05	39	113	20	50	0.246869	0.414414	0.524715
TRIM66	73	62	105	86	0.0384855	17	6	6	11	1.17742	0.695238	0.848837
TRIM72	65	97	147	117	7.47260982836e-06	12	5	3	14	0.670103	0.442177	0.555556
TRNP1	133	113	64	71	8.39008134446e-06	18	9	7	1	1.17699	2.07812	1.87324
TRPC4	130	98	157	137	0.015501	10	21	10	6	1.32653	0.828025	0.948905
TRPM5	124	103	78	78	0.010365	7	13	9	6	1.20388	1.58974	1.58974
TRPT1	246	163	198	175	0.00545116	11	4	8	7	1.5092	1.24242	1.40571
TSC22D3	785	621	474	682	6.46279835337e-06	61	50	40	12	1.26409	1.65612	1.15103
TSC22D4	771	548	500	415	0.00023119	102	45	30	9	1.40693	1.542	1.85783
TSHR	103	57	79	93	0.00794937	6	3	3	12	1.80702	1.3038	1.10753
TSPAN15	87	105	75	64	0.0373848	10	15	8	5	0.828571	1.16	1.35938
TSPAN6	125	134	190	179	0.00332402	17	14	5	11	0.932836	0.657895	0.698324
TSPO	181	137	103	99	5.97512977921e-05	22	12	7	8	1.32117	1.75728	1.82828
TTBK2	236	321	373	355	0.0246617	43	40	30	30	0.735202	0.632708	0.664789
TTC25	87	104	141	114	0.0172048	9	3	6	6	0.836538	0.617021	0.763158
TTC27	154	181	222	234	0.00355391	12	5	24	12	0.850829	0.693694	0.65812
TTI1	202	126	156	159	0.00697003	19	18	10	6	1.60317	1.29487	1.27044
TTYH1	2058	2010	1516	1311	5.49556620371e-05	121	213	99	79	1.02388	1.35752	1.56979
TTYH3	449	397	280	330	0.000152412	51	19	13	12	1.13098	1.60357	1.36061
TXNDC9	174	207	283	250	0.00168734	31	23	16	11	0.84058	0.614841	0.696
TXNIP	276	526	1119	546	7.17458148969e-06	37	199	87	86	0.524715	0.246649	0.505495
TXNL4B	111	64	74	109	0.00165177	3	13	1	4	1.73438	1.5	1.01835
UBAP1L	112	85	39	57	0.00559132	27	17	1	7	1.31765	2.87179	1.96491
UBOX5	143	104	93	113	0.0330188	10	20	5	3	1.375	1.53763	1.26549
UBR1	459	545	769	751	1.26160282221e-09	59	34	29	12	0.842202	0.596879	0.611185
UBR5	2042	1851	2992	2865	0.00187262	310	126	256	309	1.10319	0.682487	0.71274
UCHL3	116	91	150	144	0.00420627	1	12	6	5	1.27473	0.773333	0.805556
UCHL5	141	171	203	221	0.00310038	30	6	11	8	0.824561	0.694581	0.638009
UEVLD	92	134	155	138	0.00427475	11	5	11	10	0.686567	0.593548	0.666667
UHRF1BP1L	317	449	562	525	2.81451948414e-08	8	25	45	21	0.706013	0.564057	0.60381
UMPS	218	143	161	201	0.00452138	22	14	4	13	1.52448	1.35404	1.08458
UNC5B	228	260	158	161	0.00213391	38	23	4	11	0.876923	1.44304	1.41615
USP12	120	152	218	193	8.41780995855e-05	15	25	14	5	0.789474	0.550459	0.621762
USP16	365	390	558	496	1.77997953394e-05	16	7	25	20	0.935897	0.654122	0.735887
USP32	637	678	943	957	7.74946771198e-08	62	67	27	18	0.939528	0.675504	0.665622
USP37	61	76	75	110	0.00866053	10	15	3	5	0.802632	0.813333	0.554545
USP38	123	120	100	168	0.00447972	13	15	3	13	1.025	1.23	0.732143
USP8	453	379	425	571	0.000266891	24	5	26	14	1.19525	1.06588	0.793345
VASN	100	126	85	78	0.0171255	4	18	2	4	0.793651	1.17647	1.28205
VCAN	148	120	183	191	0.0105264	14	10	26	15	1.23333	0.808743	0.774869
VEGFB	874	659	606	578	6.90903219247e-06	54	53	10	6	1.32625	1.44224	1.51211
VEZT	255	224	299	341	0.00120377	19	19	8	7	1.13839	0.852843	0.747801
VGF	1160	1726	1008	975	2.82203633128e-07	68	163	61	64	0.672074	1.15079	1.18974
VIM	3873	2427	3933	3912	0.0289938	378	813	180	172	1.5958	0.984744	0.990031
VPS37D	126	111	55	75	2.57017223304e-06	10	12	2	4	1.13514	2.29091	1.68
VSTM2B	71	101	54	42	5.1239205884e-05	4	14	3	4	0.70297	1.31481	1.69048
VSTM2L	252	270	174	175	0.00261772	22	39	6	12	0.933333	1.44828	1.44
VWA1	238	239	163	150	5.19942907479e-05	23	7	6	5	0.995816	1.46012	1.58667
VWA5A	87	139	196	153	0.00550239	14	38	21	5	0.625899	0.443878	0.568627
VWA5B2	305	285	220	176	0.00012772	23	37	15	9	1.07018	1.38636	1.73295
VWCE	60	100	69	65	0.0259974	3	11	7	4	0.6	0.869565	0.923077
WDR12	274	245	351	376	0.000135703	10	25	5	14	1.11837	0.780627	0.728723
WDR34	243	218	159	160	0.00063659	17	16	5	5	1.11468	1.5283	1.51875
WDR7	497	519	757	733	3.80712906345e-06	76	32	25	30	0.957611	0.656539	0.678035
WFIKKN1	114	56	28	46	2.68620042876e-08	4	19	3	3	2.03571	4.07143	2.47826
WNK3	101	125	161	157	0.00467458	14	12	12	9	0.808	0.627329	0.643312
WRB	216	309	315	329	0.000661428	31	19	8	14	0.699029	0.685714	0.656535
XPC	213	175	132	154	0.00333112	26	12	8	9	1.21714	1.61364	1.38312
XPO4	77	62	99	103	0.0157673	12	13	1	6	1.24194	0.777778	0.747573
XPOT	429	562	677	635	0.000387408	10	87	24	10	0.763345	0.633678	0.675591
YIF1B	237	189	146	148	0.000249371	29	14	2	5	1.25397	1.62329	1.60135
YIPF6	93	125	155	156	0.00155516	14	10	4	2	0.744	0.6	0.596154
YPEL2	63	97	80	103	0.024625	6	7	10	2	0.649485	0.7875	0.61165
ZBED1	116	121	70	69	0.000164684	12	7	8	2	0.958678	1.65714	1.68116
ZBED4	95	114	56	103	0.0198145	28	9	1	8	0.833333	1.69643	0.92233
ZBTB4	2952	2175	3522	3971	0.00339674	576	220	375	229	1.35724	0.83816	0.74339
ZBTB46	96	119	61	87	0.00196391	9	16	3	8	0.806723	1.57377	1.10345
ZBTB7A	348	294	181	212	1.2152791995e-08	13	4	1	11	1.18367	1.92265	1.64151
ZBTB7B	116	142	78	93	0.00126404	4	7	5	7	0.816901	1.48718	1.24731
ZC3H6	174	229	286	249	0.000504486	26	2	3	22	0.759825	0.608392	0.698795
ZCCHC6	102	149	167	168	0.00161146	16	14	6	7	0.684564	0.610778	0.607143
ZDBF2	380	527	661	685	0.000235382	50	89	48	33	0.721063	0.574887	0.554745
ZDHHC19	129	74	103	55	3.47638744536e-06	8	4	16	5	1.74324	1.25243	2.34545
ZDHHC20	121	190	176	200	0.00107006	16	10	15	10	0.636842	0.6875	0.605
ZFAND2A	74	81	114	125	0.00216462	9	8	12	6	0.91358	0.649123	0.592
ZFHX2	314	251	158	274	8.9105355261e-07	21	31	9	22	1.251	1.98734	1.14599
ZFP36L1	284	241	208	173	0.000395784	17	5	11	2	1.17842	1.36538	1.64162
ZFP36L2	232	219	217	147	0.00766692	29	8	28	3	1.05936	1.06912	1.57823
ZFPM2	92	113	167	116	0.000725036	9	18	13	4	0.814159	0.550898	0.793103
ZMYM1	100	92	176	157	0.000211366	16	19	16	15	1.08696	0.568182	0.636943
ZNF142	248	202	125	213	2.68836692308e-06	25	16	2	20	1.22772	1.984	1.16432
ZNF197	172	127	112	152	0.0144569	14	24	1	4	1.35433	1.53571	1.13158
ZNF276	218	195	143	163	0.00698992	14	26	5	3	1.11795	1.52448	1.33742
ZNF277	123	136	193	170	0.0041481	21	2	8	9	0.904412	0.637306	0.723529
ZNF281	171	137	112	139	0.0336491	12	17	7	4	1.24818	1.52679	1.23022
ZNF282	131	131	62	105	0.000208674	8	21	9	13	1	2.1129	1.24762
ZNF341	121	113	77	77	0.0144154	8	22	10	3	1.0708	1.57143	1.57143
ZNF385A	652	605	440	403	9.81516696807e-06	68	42	22	16	1.07769	1.48182	1.61787
ZNF423	269	291	239	185	0.00690273	33	33	10	2	0.924399	1.12552	1.45405
ZNF441	65	90	110	120	0.00190517	16	12	8	4	0.722222	0.590909	0.541667
ZNF444	158	139	74	99	2.49561650867e-06	11	11	1	8	1.13669	2.13514	1.59596
ZNF445	280	344	364	427	0.00104082	15	27	17	24	0.813953	0.769231	0.655738
ZNF467	134	150	101	86	0.000962945	12	10	6	2	0.893333	1.32673	1.55814
ZNF549	105	148	147	159	0.0231694	15	14	4	13	0.709459	0.714286	0.660377
ZNF579	142	110	63	62	2.23366975149e-06	16	19	3	3	1.29091	2.25397	2.29032
ZNF580	240	188	128	135	1.42078282606e-06	23	20	9	4	1.2766	1.875	1.77778
ZNF646	156	175	87	174	2.1591325764e-06	7	11	2	14	0.891429	1.7931	0.896552
ZNF653	239	200	152	154	0.000623245	16	17	2	1	1.195	1.57237	1.55195
ZNF664	231	301	362	333	0.000421792	20	35	4	4	0.767442	0.638122	0.693694
ZNF696	137	129	92	89	0.00648349	21	10	8	2	1.06202	1.48913	1.53933
ZNF717	57	94	88	108	0.00458207	18	2	3	13	0.606383	0.647727	0.527778
ZNF787	189	179	124	135	0.00482946	28	10	3	8	1.05587	1.52419	1.4
ZSWIM5	86	133	124	143	0.00627073	11	17	6	5	0.646617	0.693548	0.601399
ZSWIM6	103	169	183	147	0.000361705	12	16	4	1	0.609467	0.562842	0.70068
ZW10	107	113	142	170	0.00454366	13	8	7	3	0.946903	0.753521	0.629412
ZXDB	122	185	192	156	0.00691987	4	31	4	11	0.659459	0.635417	0.782051
ZXDC	292	335	198	200	0.000564803	23	51	7	9	0.871642	1.47475	1.46
