# Supplementary material for: Seasonal and Regional Differences in Gene Expression in the Brain of a Hibernating Mammal
Source: PLoS One. 2013 Mar 20;8(3):e58427. doi: 10.1371/journal.pone.0058427 (PMC3603966; doi:10.1371/journal.pone.0058427)
Supplement: Table S2 — Pairwise comparisons of all differentially expressed genes. This table provides the p-values for each pairwise comparison of the differentially expressed genes listed in Table S1 that show at least one significant difference between collection points for cerebral cortex (sheet A) and hypothalamus (sheet B). The p-value cutoffs for significance (FDR<0.05) for all pairwise comparisons are provided in Table S3. APR: April collection point; C: cerebral cortex; FDR: false discovery rate; H: hypothalamus; IBA: Interbout arousal collection point; OCT: October collection point; TOR: Torpor collection point. (XLS) [file pone.0058427.s002.xls]

## Sheet: A (Cerebral Cortex)
Name	Apr > IBA p-value (C)	IBA > Apr p-value (C)	Apr > Oct p-value (C)	Oct > Apr p-value (C)	Apr > Tor p-value (C)	Tor > Apr p-value (C)	Oct > IBA p-value (C)	IBA > Oct p-value (C)	Oct > Tor p-value (C)	Tor > Oct p-value (C)	Tor > IBA p-value (C)	IBA > Tor p-value (C)
AAK1	1	1	1	1	1	0.0214308	1	1	1	1	1	1
AASDH	1	1	1	1	1	1	1	1	1	0.00505348	1	1
ABCA1	1	1	1	1	1	0.000284576	1	1	1	1.94606e-10	1	1
ABCA3	1	1	1	1	1	0.00125437	1	1	1	1	1	1
ABCA8	1	1	1	1	1	1	1	1	1	1.64465e-05	0.000117066	1
ABCA9	1	1	1	1	1	0.00302625	1	1	1	1	0.00162323	1
ABCB1	1	1	1	1	1	0.00322406	1	1	1	1.74427e-06	1	1
ABCB6	1	1	1	1	1	1	1	1	1	3.81217e-07	1	1
ABCC1	1	1	1	1	1	0.0262713	1	1	1	6.28615e-05	1	1
ABCC10	1	1	1	1	1	0.00468255	1	1	1	2.05239e-07	1	1
ABCC8	1	1	1	1	1	0.00109431	1	1	1	4.75175e-14	1	1
ABHD2	1	0.00585006	1	0.0110931	1	0.000337205	1	1	1	1	1	1
ABHD3	0.00489795	1	1	1	1	1	1	1	1	1	1	1
ABHD8	1	1	1	1	0.00552947	1	1	1	1	1	1	1
ABL2	1	1	1	1	1	1	1	1	1	1	1	1
ABR	1	1	1	0.00608552	1	1	1	1	1	1	1	1
ACACB	1	1	1	1	1	0.000674727	1	1	1	0	9.73475e-05	1
ACAD10	1	1	1	1	1	1	1	1	1	3.20281e-05	1	1
ACADVL	1	1	1	1	1	0.000299843	1	0.000177449	1	0	1	1
ACAP2	1	1	1	1	1	0.0126104	1	1	1	1	1	1
ACOT11	1	1	1	1	1	1	1	1	1	1	0.00867035	1
ACOX3	1	1	1	1	1	0.0122896	1	1	1	1	1	1
ACSBG1	0.00201392	1	1	1	1	1	1	1	1	1	1	1
ACSF2	4.92162e-05	1	1	1	0.00520173	1	0.0127467	1	1	1	1	1
ACSF3	1	1	1	1	1	1	0.000175648	1	1	1	1	1
ACSL6	1	1	1	1	1	0.00255802	1	1	1	1.25767e-11	1	1
ACSM5	1	1	1	1	1	1	1	1	1	1	1	1
ACVR2A	1	1	1	1	1	1	1	1	9.97134e-05	1	1	0.00143039
ADAM15	1	1	1	1	1	0.00029862	1	1	1	1	1	1
ADAM17	1	1	1	1	1	1	1	0.000527872	1	1.42949e-06	1	1
ADAM23	1	1	1	0.0166274	1	0.0173236	1	1	1	1	1	1
ADAMTS9	1	1	1	1	1	0.000154525	1	1	1	8.59645e-07	1	1
ADCK5	1	1	1	1	1	0.0140633	1	1	1	3.52848e-09	1	1
ADCY10	1	1	1	1	1	1	1	1	1	3.55841e-05	1	1
ADH7	1	6.92887e-05	1	1	1	0.000931631	1	0.00375998	1	0.0205196	1	1
ADRB1	1	1	1	1	0.000833986	1	1	1	6.31921e-06	1	1	0.0069652
ADSSL1	1	1	1	1	1	0.0122485	1	1	1	1	1	1
AEBP1	1	1	1	1	1	1	0.00148544	1	1	1	1	1
AFF2	1	1	1	1	1	0.0397459	1	1	1	1	1	1
AGRN	1	1	1	1	1	0.00147609	1	1	1	1	1	1
AIFM3	1	1	1	1	1	1	1	1	1	1.76774e-05	1	1
AKAP11	1	1	1	1	1	1	1	1	1	1	1	1
AKAP17A	1	1	1	1	1	0.0127655	1	1	1	1	1	1
ALDH1L1	0.00140489	1	1	1	0.00531099	1	1	1	1	1	1	1
ALS2CL	1	1	1	1	1	1	1	1	1	1.33999e-05	1	1
AMD1	1	1	1	1	0.00946333	1	1	1	1	1	1	1
AMY2B	1.16067e-05	1	1	1	0.000674208	1	0.00235182	1	0.0259461	1	1	1
ANK3	1	1	1	1	1	0.00146895	1	1	1	1	1	1
ANKHD1	1	1	1	1	1	1	1	1	1	1.14252e-06	1	1
ANKRD10	1	1	1	1	1	1	1	1	1	0.00198857	1	1
ANLN	1	1	1	1	1	1	1	1	1	3.02785e-10	1	1
ANO6	1	1	1	1	1	0.0055722	1	1	1	1	1	1
AP1S1	1	1	1	1	0.0188053	1	1	1	1	1	1	1
APBA3	1	1	1	1	1	1	1	0.00060162	1	7.47006e-07	1	1
APPL1	1	1	1	1	1	0.0161025	1	1	1	1	1	1
ARAP1	1	1	1	1	1	1	1	1	1	8.75385e-08	1	1
ARAP3	1	1	1	1	1	1	1	1	1	0.000105124	1	1
ARC	1	1	1	1	0	1	1	1	0.00422451	1	1	1
ARF3	1	1	1	1	1	1	1	1	1.58665e-10	1	1	1
ARFGEF2	1	1	1	1	1	0.0391491	1	1	1	1	1	1
ARGLU1	1	1	1	1	1	0.000132201	1	1	1	4.053e-05	1	1
ARHGAP17	1	1	1	1	1	1	1	1	1	6.85328e-06	1	1
ARHGAP33	1	1	1	1	0.00990773	1	1	1	1	1	1	1
ARHGEF1	1	1	1	1	1	0.000673175	1	1	1	2.30456e-06	0.0331814	1
ARID4A	1	1	1	1	1	1	1	1	1	1	1	3.89461e-05
ARL4D	0.00342124	1	1	1	1.74609e-07	1	1	1	0.000205716	1	1	0.000784761
ARNT	1	1	1	1	1	1	1	5.20396e-05	1	0.00111993	1	1
ASAH1	1	1	1	1	1	1	1	0.00823294	1	0.00244809	1	1
ASAP2	1	1	1	1	1	0.00853777	1	1	1	1	1	1
ASNSD1	1	1	1	1	0.00138605	1	1	1	1	1	1	1
ASPA	1	1	1	1	1	1	0.0036379	1	1	1	1	1
ASRGL1	0.00415376	1	1	1	0.00011508	1	1	1	1.94353e-09	1	1	1
ASS1	1	1	1	1	1	1	1	1	3.9979e-06	1	1	1
ASTN2	1	1	1	1	1	0.00232251	1	1	1	1	1	1
ASUN	1	1	1	1	0.0158152	1	1	1	1	1	1	1
ATF4	1	1	1	1	0.00354522	1	1	1	1	1	1	1
ATF7	1	1	1	1	1	0.0172205	1	1	1	0.00409886	1	1
ATF7IP	1	1	1	1	1	0.0107594	1	1	1	1	1	1
ATG2B	1	1	1	1	1	0.00513202	1	1	1	1	1	1
ATL3	1	1	1	1	1	1	1	1	1	1	1	1
ATM	1	1	1	1	1	1	1	5.08034e-05	1	1.01933e-08	1	1
ATP2B3	1	1	1	0.0104346	1	0.00752745	1	1	1	1	1	1
ATP8A1	1	1	1	1	1	0.0167762	1	1	1	1	1	1
ATP8A2	1	1	1	1	1	0.0111374	1	1	1	1	1	1
ATP8B2	1	1	1	1	1	1	1	0.00696582	1	1	1	1
ATP9A	1	1	1	0.00978503	1	1	1	1	1	1	1	1
ATRN	1	1	1	0.0132433	1	0.0251997	1	1	1	1	1	1
ATXN2L	1	1	1	1	1	0.000904043	1	1	1	1	1	1
AVPI1	1	1	1	1	0.00517554	1	1	1	1	1	1	1
AZI1	1	1	1	1	1	1	1	1	1	1.7156e-06	1	1
B2M	1	1	1	1	1	1	1	1	1	0.000689437	1	1
B3GAT3	1	1	1	1	0.0226699	1	1	1	1	1	1	1
BAIAP3	1	1	1	1	1	1	0.00678908	1	8.37619e-05	1	1	1
BANP	1	1	1	1	8.68485e-06	1	1	1	1	1	1	1
BBOX1	0.0011495	1	1	1	0.00574025	1	1	1	1	1	1	1
BBS12	1	1	1	1	1	1.9196e-05	1	1	1	2.13217e-05	1	1
BBS7	1	1	1	1	1	0.0157556	1	1	1	2.58673e-05	1	1
BCAN	1	1	1	1	1	1	1	1	1	1	1	1
BCLAF1	1	0.00544591	1	0.0142986	1	0.00185726	1	1	1	1	1	1
BEST1	1	1	1	1	1	0.000133107	1	1	1	2.08456e-05	1	1
BEX4	1	1	1	1	0.00808984	1	1	1	1	1	1	1
BGN	1	1	1	0.000892097	1	1	1.12476e-05	1	3.0321e-05	1	1	1
BHLHB9	1	1	1	0.00423124	1	0.0211854	1	1	1	1	1	1
BIRC6	1	1	1	1	1	0.00242902	1	1	1	1	1	1
BMP1	1	1	1	1	1	0.00231582	1	1	1	0.00063884	1	1
BMP2K	1	1	1	1	1	0.0132498	1	0.000672678	1	1	1	1
BRAF	1	1	1	0.00289602	1	0.00339026	1	1	1	1	1	1
BRAP	1	0.00312575	1	0.00988127	1	0.00406955	1	1	1	1	1	1
BRAT1	1	1	1	1	1	1.39777e-06	1	1	1	8.9921e-11	1	1
BRD3	1	1	1	1	1	1	1	1	1	1	1	1
BRD8	1	1	1	1	1	0.00467645	1	1	1	1	1	1
BSN	1	1	1	0.0152154	1	0.0104893	1	1	1	1	1	1
BTG1	1	1	1	1	0.00510127	1	1	1	1	1	1	2.14436e-05
BUB1	1	1	1	1	1	0.00272497	1	0.00946457	1	0.000484193	1	1
BUD13	1	1	1	1	0.000217133	1	1	1	1	1	1	1
C10orf137	1	1	1	1	1	0.0140702	1	1	1	1	1	1
C10orf90	1	1	1	1	1	0.00251893	1	1	1	0.00106612	1	1
C11orf9	1	1	1	0.0156437	1	2.09217e-06	1	1	1	1	1	1
C12orf10	1	1	1	1	0.00218732	1	1	1	1	1	1	7.93364e-06
C14orf133	1	1	1	1	1	0.00274542	1	1	1	1	1	1
C16orf59	1	1	1	1	1	1	1	1	1	0.000549233	1	1
C17orf89	1	1	1	1	1	1	1	1	1	1	1	1
C19orf45	1	7.05631e-06	1	1	1	4.60521e-13	1	6.05119e-05	1	1.11022e-16	0.00235556	1
C19orf53	1	1	1	1	0.00103729	1	1	1	1	1	1	1
C1orf112	1	1	1	1	1	0.000117177	1	1	1	0.000175507	1	1
C1orf198	1	1	1	1	1	0.00197203	1	1	1	1	1	1
C1orf27	1	1	1	1	1	0.00704098	1	1	1	1	1	1
C1orf35	1	1	1	1	0.00748711	1	1	1	1	1	1	1
C1orf43	1	1	1	1	0.00258886	1	1	1	1	1	1	1
C1orf51	1	8.70384e-05	1	0.011729	1	0.0328519	1	1	1	1	1	1
C1orf61	1	1	1	1	1	1	1	0.00217382	1	1.29183e-11	1	1
C1orf9	1	0.00590673	1	1	1	1	1	1	1	1	1	1
C1QA	0.00453507	1	1	1	0.0129974	1	1	1	1	1	1	1
C1QB	1	1	1	1	1	1	1	1	1	1	1	1
C20orf20	1	1	1	1	1	1	1	0.00987051	1	0.000140285	1	1
C2CD4C	1	1	1	1	1	1	1	1	2.54822e-05	1	1	1
C2orf40	1	1	1	1	1	1	1	1	1	4.58937e-05	1	1
C3orf39	1	1	1	1	1	1	1	1	3.49964e-05	1	1	1
C4B	1	1	1	1	1	0.000618799	1	1	1	2.68453e-06	0.000106388	1
C5orf42	1	1	1	1	1	0.007383	1	1	1	0.0011053	1	1
C5orf45	1	1	1	1	1	1	1	1	1	4.47225e-06	1	1
C7orf46	1	0.000312371	1	1	1	0.0201628	1	0.000803497	1	1	1	1
C7orf50	0.00320991	1	1	1	1	1	1	1	1	1	1	1
C9orf102	1	1	1	1	1	0.00332284	1	1	1	1	1	1
CA11	1	1	1	1	0.0123106	1	1	1	1	1	1	1
CA4	9.47878e-09	1	1	1	1.43003e-08	1	0.000139304	1	0.000175525	1	1	1
CABLES1	1	1	1	1	0.00356738	1	1	1	1	1	1	1
CACNA1D	1	1	1	1	1	0.0146416	1	1	1	1	1	1
CACNA2D1	1	1	1	0.0191078	1	1	1	1	1	1	1	1
CAD	1	1	1	1	1	0.000654743	1	1	1	1	1	1
CALB1	1	1	1	1	0.000693824	1	1	1	2.27646e-06	1	1	1
CALB2	1	1	1	1	0.00398119	1	1	1	1	1	1	1
CALCB	1	1	1	1	1	1	0.0055668	1	1	1	1	1
CALM3	1	1	1	1	0.00400386	1	1	1	1	1	1	1
CAMK2N1	1	1	1	1	0.00774178	1	1	1	1	1	1	1
CAMK2N2	1	1	1	1	1	1	1	1	1	1	1	1
CAPN10	1	1	1	1	1	0.00612246	1	1	1	0.000363248	1	1
CARHSP1	1	1	1	1	0.0100515	1	1	1	1	1	1	1
CAST	1	0.00421661	1	1	1	0.000285278	1	1	1	1	1	1
CBR3	1	1	1	1	0.00726129	1	1	1	1	1	1	1
CC2D1B	1	1	1	1	1	0.000334718	1	1	1	2.91065e-07	1	1
CC2D2A	1	1	1	1	1	0.0132007	1	1	1	4.98074e-05	1	1
CCDC66	1	1	1	1	1	0.00105691	1	0.00187879	1	4.5069e-09	1	1
CCL27	1	1	1	1	1	0.0105607	1	1	1	5.59085e-09	1	1
CCNDBP1	1	1	1	1	1	1	1	1	1	0.000309045	1	1
CCNG2	1	1	1	1	1	1	1	1	1	1	1	0.000632331
CCNL1	1	1	1	1	1	0.000126645	1	1	1	6.32827e-15	1	1
CCNL2	1	1	1	1	1	1	1	0.0172375	1	0.000400606	1	1
CD2AP	1	1	1	1	1	0.0220504	1	1	1	0.000304797	1	1
CDAN1	1	1	1	1	1	0.000194921	1	1	1	4.23214e-07	1	1
CDC42EP3	1	1	1	1	1	1	1	1	1	1	1	0.000232956
CDH6	1	1	1	0.000970744	1	0.00882287	1	1	1	1	1	1
CDK5R1	1	1	1	0.010167	1	1	1	1	1	1	1	1
CDKL5	1	1	1	0.0137734	1	0.00806718	1	1	1	1	1	1
CELSR2	1	1	1	0.00475431	1	1	1	1	1	1	1	1
CENPV	1	1	1	1	0.0116524	1	1	1	1	1	1	1
CEP112	1	1	1	1	1	1	1	1	1	0.000270945	1	1
CEP192	1	1	1	1	1	0.0307775	1	0.0188517	1	0.00209121	1	1
CEP63	1	1	1	1	1	0.00924515	1	0.004761	1	0.00273569	1	1
CEP68	1	1	1	0.0118039	1	1	1	1	1	1	1	1
CEP78	1	1	1	1	1	1	1	1	1	2.7727e-05	1	1
CEP89	1	1	5.75789e-05	1	1	1	1	9.77798e-06	1	1.69273e-05	1	1
CEP97	1	1	1	1	1	0.0148385	1	1	1	0.00969678	0.0114694	1
CERCAM	1	1	1	1	1	2.05728e-07	1	1	1	0	5.9221e-06	1
CES1	1	1	1	1	0.00161495	1	1	1	1	1	1	1
CETP	1	1	1	1	1	0.00522756	1	1	1	5.48589e-05	0.00122307	1
CHCHD3	1	1	1	1	0.00974618	1	1	1	1	1	1	1
CHD6	1	1	1	1	1	0.027028	1	1	1	1	1	1
CHD9	1	1	1	1	1	0.0111278	1	0.0237947	1	0.00272689	1	1
CHI3L1	1	0.000180653	1	1	1	4.23304e-06	1	0.00024056	1	6.2049e-06	1	1
CHRD	1	1	1	1	1	0.00131583	1	1	1	3.27838e-12	1	1
CHRM4	1	1	1	1	1	1	1	1	0.00011994	1	1	0.0018407
CHRNB1	1	1	1	1	1	0.00269652	1	1	1	1	1	1
CHRNB2	1	1	1	0.0105527	1	1	1	1	1	1	1	1
CHUK	1	1	1	1	1	1	1	0.0032058	1	5.40002e-08	1	1
CILP	1	1	1	1	1	1	0.000974224	1	1	1	1	1
CIZ1	1	1	1	1	1	0.00246922	1	0.00766708	1	9.22856e-08	1	1
CLASRP	1	1	1	1	1	0.00873957	1	1	1	1.48417e-05	1	1
CLCN2	1	1	1	1	1	0.0125748	1	1	1	5.83989e-08	1	1
CLCN7	1	1	1	1	1	0.00590037	1	1	1	1	1	1
CLDN10	0.000553335	1	1	1	0.005046	1	1	1	1	1	1	1
CLK1	1	1	0.000765027	1	1	1	1	0.017734	1	0.0216041	1	1
CLK4	1	1	1	1	1	1	1	0.0231329	1	1	1	1
CLMN	1	1	1	0.00541894	1	0.0195055	1	1	1	1	1	1
CLN5	1	1	1	1	1	1	1	0.00652885	1	0.000204923	1	1
CLTCL1	1	0.00055801	1	0.0103368	1	0.0137401	1	1	1	1	1	1
CNIH2	1	1	1	1	0.00871013	1	1	1	1	1	1	1
CNO	1	1	1	1	0.010635	1	1	1	1	1	1	1
CNTN2	1	1	1	1	1	5.89794e-05	1	1	1	1	1	1
CNTNAP2	1	1	1	0.00553673	1	1	1	1	1	1	1	1
CNTNAP4	1	1	1	0.00679647	1	1	1	1	1	1	1	1
COASY	1	1	1	1	1	1	1	1	1	2.65581e-05	1	1
COBLL1	1	1	1	1	1	0.00198295	1	1	1	0.001904	1	1
COL11A2	1	1	1	1	1	0.0144639	1	1	1	0.000763542	0.00145266	1
COL16A1	1	1	1	1	1	2.61503e-08	1	1	1	2.31028e-06	1	1
COL1A1	1	1	1	1	1	1	0.00160522	1	1	1	1	1
COL4A1	1	1	1	1	1	0.00183287	1	1	1	4.25493e-06	1	1
COL4A2	0.00532799	1	1	1	0.0181027	1	1	1	1	1	1	1
COL5A1	1	1	1	1	1	0.0116995	1	1	1	0.0112967	1	1
COL5A3	1	0.00296078	1	1	1	1.27788e-06	1	0.0134862	1	2.18122e-07	1	1
COL6A1	1	1	1	1	1	0.000924977	1	1	1	1	1	1
COL6A2	1	1	1	0.0186716	1	0.0218803	1	1	1	1	1	1
COL9A3	1	1	1	1	1	0.000783395	1	1	1	1.13654e-05	1	1
COMP	1	1	1	0.00945046	1	1	0.000731817	1	0.00347338	1	1	1
CORO6	1	1	1	1	1	0.000210248	1	1	1	0.00389923	1	1
CRABP2	1	1	1	1	1	1	1	1	1	1	1	1
CREBZF	1	1	1	1	1	0.00273579	1	0.0210196	1	7.05627e-05	1	1
CRY1	1	1	1	1	1	1	1	1	1	1	1	0.00575475
CTU2	1	1	1	1	1	1	1	1	1	0.000344671	1	1
CTXN1	0.00225111	1	1	1	0.00276052	1	1	1	1	1	1	1
CUL9	1	1	1	1	1	0.000403462	1	1	1	0.000698366	1	1
CXorf23	1	1	1	1	1	0.0132278	1	1	1	1	1	1
CYFIP2	1	1	1	0.0056139	1	1	1	1	1	1	1	1
CYGB	1	1	1	1	0.00702028	1	1	1	1	1	1	1
CYP46A1	8.45771e-06	1	1	1	1.53682e-06	1	1.07074e-05	1	1.64976e-08	1	1	1
CYP7B1	1	1	1	1	1	0.00191627	1	1	1	0.000218544	1	1
DACT3	0.00432902	1	1	1	0.00406648	1	1	1	1	1	1	1
DARC	1	1	1	1	0.00832408	1	2.86267e-05	1	1.90402e-08	1	1	1
DARS2	1	1	1	1	1	0.0230328	1	1	1	7.27192e-06	1	1
DCAF7	1	1	1	0.00917219	1	1	1	1	1	1	1	1
DCLK3	1	1	1	1	0.0117087	1	1	1	1.98327e-05	1	1	0.00159618
DDI2	1	0.000923574	1	0.0102746	1	0.0184422	1	1	1	1	1	1
DDX21	1	0.00126835	1	0.000695907	1	0.0137066	1	1	1	1	1	1
DDX3X	1	0.00596089	1	1	1	0.00312803	1	1	1	1	1	1
DDX46	1	0.00379518	1	1	1	1	1	0.00435946	1	1	1	1
DDX5	1	1	1	1	1	1	1	1	1	3.02144e-10	1	1
DDX50	1	1	1	1	0.0120085	1	1	1	1	1	1	1
DENND4C	1	1	1	1	1	0.00685683	1	1	1	1	1	1
DGCR14	1	1	1	1	0.0150631	1	1	1	1	1	1	1
DGKA	1	1	1	1	1	0.00612502	1	1	1	3.87437e-06	1	1
DHRS11	1	1	1	1	1	1	1	5.50392e-05	1	8.11592e-09	1	1
DHX34	1	1	1	1	1	1	1	1	1	1.10674e-05	1	1
DHX37	1	1	1	1	1	0.0207751	1	1	1	1	1	1
DIP2A	1	1	1	1	1	0.00365899	1	1	1	8.61117e-07	1	1
DIRC2	1	1	1	1	1	0.0122239	1	1	1	1	1	1
DIS3	1	1	1	1	1	1	1	0.00978501	1	1	1	1
DISP2	1	1	1	0.00739125	1	0.0202286	1	1	1	1	1	1
DLGAP3	1	1	1	1	1	1	1	1	1	1	1	1
DMTF1	1	1	1	1	1	0.00646213	1	1	1	1	1	1
DNAJB14	1	1	1	0.0129571	1	1	1	1	1	1	1	1
DNM3	1	1	1	0.0168103	1	0.0164301	1	1	1	1	1	1
DNMBP	1	1	1	1	1	1	1	0.00352045	1	1	1	1
DOCK10	1	1	1	1	1	0.00310264	1	1	1	1	1	1
DOCK7	1	1	1	1	1	0.00517191	1	1	1	1	1	1
DOCK9	1	1	1	1	1	0.0138795	1	1	1	1	1	1
DOT1L	1	1	1	1	1	1	1	0.000609782	1	1	1	1
DPY19L1	1	1	1	1	1	0.00230337	1	1	1	1	1	1
DPYSL3	1	1	1	0.00137928	1	1	6.93934e-09	1	6.05869e-08	1	1	1
DST	1	1	1	1	1	0.000680516	1	1	1	1	1	1
DSTYK	1	1	1	0.0187854	1	1	1	1	1	1	1	1
DTNBP1	1	1	1	1	0.00831696	1	1	1	1	1	1	1
DUSP1	1	1	1	1	1	0.0030385	1	1	1	1	1	1
DUSP6	1	1	1	1	9.33709e-06	1	1	1	0.00225304	1	1	0.0121862
DYNC1H1	1	1	1	0.00802613	1	0.000693136	1	1	1	1	1	1
DYRK2	1	1	1	0.00790306	1	1	1	1	1	1	1	1
DYRK3	1	1	1	1	0.000512849	1	1	1	1	1	1	1
ECE1	1	1	1	1	1	0.0200398	1	1	1	0.0340824	1	1
EDC4	1	1	1	1	1	0.00146561	1	1	1	1	1	1
EDIL3	1	1	1	0.000584924	1	1	1	1	1	1	1	1
EED	1	1	1	1	0.00729013	1	1	1	1	1	1	1
EFCAB6	0.000733818	1	0.000262127	1	0.000253224	1	1	1	1	1	1	1
EFEMP1	1	1	1	1	1	1	2.35489e-06	1	1	1	1	1
EFNA3	1	1	1	1	1	1	1	1	2.28104e-05	1	1	1
EFNB3	1	1	1	0.0179802	1	1	1	1	2.3584e-06	1	1	8.22189e-06
EGR1	1	1	1	1	0.00024158	1	1	1	4.26087e-05	1	1	1
EGR4	0.00501987	1	1	1	9.36879e-06	1	1	1	6.70698e-06	1	1	1
EHD4	1	1	1	0.00277536	1	1	1	1	1	1	1	1
EIF2B2	1	1	1	1	0.00396596	1	1	1	1	1	1	1
ELN	1	1	1	1	1	1.75303e-05	1	1	1	0.000186813	1	1
EME2	1	1	1	1	1	0.032721	1	1	1	3.08212e-08	1	1
EML4	1	1	1	1	1	0.00384485	1	1	1	0.000798306	1	1
ENG	1	1	1	1	1	1	1	1	1	1	1	1
ENPP2	1	1	1	1	1	4.44516e-07	1	1	1	1.32399e-07	0.00274136	1
EPHA5	1	1	1	0.0162737	1	1	1	1	1	1	1	1
ERBB2IP	1	1	1	1	1	0.00273063	1	1	1	1	1	1
ESYT1	1	1	1	1	1	0.000326726	1	1	1	0.000188036	1	1
ETNK1	1	1	1	0.0153011	1	0.0207243	1	1	1	1	1	1
F13A1	1	1	1	0.0193173	1	1	0.000764899	1	1	1	0.00317451	1
FABP7	1	1	1	1	1	0.0176585	1	7.60502e-07	1	5.41692e-06	1	1
FAM102B	1	0.00182391	1	1	1	0.0145107	1	1	1	1	1	1
FAM116A	1	1	1	1	1	0.00311142	1	0.0220629	1	0.00145324	1	1
FAM135B	1	1	1	0.0112401	1	1	1	1	1	1	1	1
FAM136A	1	1	1	1	0.00417425	1	1	1	1	1	1	1
FAM169A	1	1	1	1	1	1	1	1	1	1	1	1
FAM19A1	0.000846275	1	1	1	0.000164061	1	1	1	1	1	1	1
FAM208A	1	1	1	1	1	0.00306168	1	1	1	1.19546e-08	1	1
FAM212B	1	1	1	1	0.00515776	1	1	1	1	1	1	1
FAM214A	1	1	1	1	1	0.0137676	1	1	1	1	1	1
FAM76B	1	1	1	1	1	0.0155466	1	1	1	1	1	1
FAM84A	1	1	1	1	1	1	1	1	1.70314e-05	1	1	1
FANCA	1	0.00462904	1	1	1	0.000219442	1	1	1	1	1	1
FANCM	1	0.00604792	1	1	1	0.0301851	1	1	1	1	1	1
FARP2	1	1	1	1	1	0.00323426	1	1	1	1	1	1
FBF1	1	1	1	1	1	0.000523908	1	1	1	1.79181e-10	0.00978812	1
FBLN2	1	1	1	0.0131227	1	0.0169709	1	1	1	1	1	1
FBXL17	1	1	1	0.00909425	1	1	1	1	1	1	1	1
FBXL6	1	1	1	1	1	1	1	1	1	4.88224e-05	1	1
FBXO21	1	1	1	0.00758518	1	1	1	1	1	1	1	1
FBXO44	1	1	1	1	0.00460027	1	1	1	1	1	1	1
FBXO46	1	1	1	1	0.0103578	1	1	1	0.00128749	1	1	1
FBXW7	1	1	1	1	0.00286961	1	1	1	1	1	1	1
FCHO2	1	1	1	1	1	0.0207813	1	1	1	0.000570975	1	1
FEM1B	1	1	1	0.0106256	1	1	1	1	1	1	1	1
FES	1	1	1	1	1	1	1	1	1	3.23631e-06	1	1
FGFR1OP	1	1	1	1	1	1	1	1	1	8.49464e-06	1	1
FIS1	1	1	1	1	6.44314e-06	1	1	1	1.41709e-12	1	1	1
FKBP3	1	1	1	1	0.0131346	1	1	1	1	1	1	1
FLNA	1	1	1	1	1	1.72983e-05	1	1	1	2.79648e-08	1	1
FLNB	1	1	1	1	1	0.000422712	1	1	1	6.65137e-07	1	1
FLOT1	0.00572968	1	1	1	1	1	1	1	1	1	1	1
FLT3	1	1	1	1	1	1	1	0.0117389	1	0.000137782	1	1
FN1	1	1	1	0.0116202	1	5.73174e-08	0.010867	1	1	1	0	1
FNBP1L	1	1	1	1	1	0.0261837	1	0.00079086	1	0.000434241	1	1
FNBP4	1	1	1	1	1	0.00406363	1	1	1	8.09939e-09	1	1
FNDC9	1	1	1	1	1	1	1	1	0.00115887	1	1	1
FOXJ3	1	1	1	0.00513408	1	0.0241447	1	1	1	1	1	1
FOXN3	1	1	1	1	1	0.00882326	1	1	1	1	1	1
FOXP1	1	1	1	0.00626629	1	1	1	1	1	1	1	1
FRMD5	1	1	1	1	1	0.0125612	1	1	1	0.0117544	1	1
FRY	1	0.00428857	1	0.00754604	1	2.86122e-05	1	1	1	1	1	1
FTO	1	1	1	0.00711603	1	1	1	1	1	1	1	1
G2E3	1	1	1	1	1	1	1	1	1	1	1	1
GAA	1	1	1	1	1	1	1	0.000119975	1	1	1	1
GAB1	1	1	1	1	1	0.0173069	1	1	1	1	1	1
GAB2	1	1	1	1	1	0.0250948	1	1	1	1	1	1
GABPA	1	1	1	1	1	1	1	1	1	0.000399312	1	1
GABRQ	1	0.00155119	1	1	1	1	1	1	1	1	1	1
GAS8	1	1	1	1	1	1	1	1	1	5.19646e-05	1	1
GBP6	1	1	1	1	1	1	1	1	0.000770589	1	1	1
GDA	1	1	1	0.00477838	1	1	1	1	1	1	1	1
GDPD5	1	1	1	0.00799434	1	0.0147497	1	1	1	1	1	1
GFAP	1	1	1	1	1	1	1	1	1	6.71935e-06	1	1
GGCX	1	1	1	1	1	0.0110983	1	1	1	5.62056e-06	1	1
GHDC	1	1	1	1	1	0.00161581	1	1	1	1	1	1
GIT2	1	1	1	1	1	0.0333578	1	1	1	1	1	1
GJB6	1	1	1	1	0.00334126	1	1	1	1	1	1	1
GLDC	1	1	1	1	1	0.00194604	1	1	1	3.41359e-08	1	1
GLS	1	1	1	1	1	0.0086633	1	1	1	1	1	1
GLT1D1	1	1	1	1	1	1	0.000502961	1	1	1	1	1
GNB4	1	1	1	1	1	0.000781888	1	1	1	1	1	1
GNG12	1	1	1	1	1	0.00104882	1	1	1	0.000758318	1	1
GP1BB	0.00319623	1	1	1	0.00154637	1	1	1	6.61406e-07	1	1	1
GPCPD1	1	1	1	1	1	1	1	0.00554131	1	7.74603e-12	1	1
GPR155	1	1	1	1	1	0.0154622	1	1	1	1	1	1
GPR26	0.00565185	1	1	1	0.00653313	1	1	1	1	1	1	1
GPRIN1	1	1	1	1	1	1	1	1	1.80313e-10	1	1	1
GRASP	1	1	1	1	0.00999073	1	1	1	1	1	1	1
GRID2	1	1	1	0.00851385	1	0.00337427	1	1	1	1	1	1
GRIK3	1	1	1	1	1	0.0259107	1	1	1	1	1	1
GRIN1	1	1	1	0.00778843	1	1	1	1	1	1	1	1
GRIN2B	1	0.00364349	1	1	1	0.00523829	1	1	1	1	1	1
GRIN3A	1	1	1	1	1	0.00752736	1	1	1	1	1	1
GSTM1	1	1	1	1	0.000800926	1	1	1	8.35618e-08	1	1	1
GSTM5	1	1	1	1	1	1	1	1	2.27768e-08	1	1	1
HABP4	1	1	1	1	0.00999585	1	1	1	1	1	1	1
HAP1	1	1	1	1	1	1	1	1	0.000254788	1	1	1
HAPLN2	1	1	1	1	1	0.00113255	1	1	1	2.41212e-05	1	1
HAPLN4	1	1	1	0.00954604	1	1	1	1	1	1	1	1
HBA2	0.00292594	1	1	1	0.00186393	1	0.00696225	1	0.00699078	1	1	1
HBB	0.00595905	1	1	1	0.00364289	1	1	1	0.0185227	1	1	1
HCFC1	1	1	1	1	1	0.0173349	1	1	1	1	1	1
HDAC5	0.00105195	1	1	1	0.00524342	1	1	1	1	1	1	1
HEATR3	1	1	1	1	0.0135644	1	1	1	1	1	1	1
HEATR5A	1	1	1	1	1	1	1	0.00240282	1	4.1646e-05	1	1
HEATR7A	1	1	1	1	1	1.86987e-05	1	1	1	0.000784218	1	1
HEBP2	1	1	1	1	1	1	1	1	1	1	0.0128647	1
HECTD3	1	1	1	1	1	0.000566301	1	1	1	1	1	1
HECW2	1	1	1	1	1	0.0110016	1	1	1	1	1	1
HERC2	1	1	1	1	1	0.00232084	1	1	1	1	1	1
HIBCH	0.0061165	1	1	1	1	1	1	1	1	1	1	1
HIP1	1	1	1	1	1	0.0204886	1	1	1	4.80776e-10	1	1
HIST1H1C	1	2.24946e-05	1	1	1	4.86661e-08	1	1	1	0.00139529	1	1
HLCS	1	1	1	1	1	0.0107923	1	1	1	0.000282628	0.00293686	1
HMGCL	1	1	1	1	1	1	1	1	1	0.000270023	1	1
HMGCR	1	1	1	1	1	1	1	1	1	1	1	0.00695964
HOOK1	1	1	1	1	1	0.00915874	1	1	1	1	1	1
HPCAL1	1	1	1	1	0.00381421	1	1	1	1	1	1	1
HPD	1	1	1	1	0.00732976	1	1	1	1	1	1	1
HPS3	1	1	1	1	1	1	1	1	1	1.58165e-05	1	1
HR	1	1	1	1	1	1	1	1	1	1.84627e-07	1	1
HRAS	1	1	1	1	0.0150331	1	1	1	1	1	1	1
HS3ST4	1	1	1	1	1	1	0.000879898	1	1	1	1	1
HS6ST2	1	1	1	0.00107361	1	0.0177347	1	1	1	1	1	1
HSF4	1	1	1	1	1	1	1	1	1	5.01685e-05	1	1
HSPA13	1	0.00411119	1	0.00783982	1	1	1	1	1	1	1	1
HSPA1B	1	1	1	1	0.000512333	1	1	1	0.000226574	1	1	1
HSPA2	1	1	1	1	1	1	1	1	0.000106391	1	1	1
HSPB1	0.00217091	1	1	1	0.00234957	1	1	1	1	1	1	1
HUWE1	1	1	1	1	1	0.000421202	1	1	1	1	1	1
IBA57	1	1	1	1	0.0043619	1	1	1	1	1	1	1
IER5	1	1	1	1	0.0033039	1	1	1	1	1	1	1
IFT172	1	1	1	1	1	0.00260053	1	1	1	5.23911e-05	1	1
IFT20	1	1	1	1	1	1	1	1	1	0.000515496	1	1
IFT27	1	1	1	1	0.0155579	1	1	1	1	1	1	1
IKBKB	1	1	1	1	1	1	1	1	1	0.000181336	1	1
IL11RA	0.000806544	1	1	1	1	1	1	1	1	1	1	1
IL12RB2	1	1.64462e-05	1	0.00908891	1	3.51289e-08	1	1	1	9.19109e-06	1	1
IMPACT	1	1	1	1	1	0.00995571	1	1	1	1	1	1
INF2	1	1	1	1	1	1	1	1	1	1	0.0055469	1
ING4	1	1	1	1	0.0225639	1	1	1	1	1	1	1
INSIG1	1	0.0019443	1	1	1	1	1	1	1	1	1	1
IPO4	1	1	1	1	1	0.000157668	1	1	1	8.3333e-07	1	1
IQGAP1	1	1	1	1	1	0.0172694	1	1	1	1	1	1
IRS2	1	1	1	0.00433827	1	1	1	1	1	1	1	1
ITGA7	1	1	1	1	1	0.000272168	1	1	1	0	9.59584e-11	1
ITGAM	1	1	1	1	1	0.0166261	1	1	1	0.000268382	1	1
ITGB1BP1	1	1	1	1	0.00377703	1	1	1	1	1	1	1
ITGB4	1	1	1	1	1	0.00121227	1	1	1	1	1	1
ITGBL1	1	1	1	1	1	1	0.00348037	1	0.00261576	1	1	1
ITPKA	1	1	1	1	0.00582468	1	1	1	1	1	1	1
ITPKB	1	1	1	1	1	0.0143901	1	1	1	1	1	1
ITPR2	1	1	1	1	1	0.00389618	1	1	1	4.73244e-12	1	1
JARID2	1	1	1	1	1	1	1	1	1	1	1	0.0247976
JMJD1C	1	1	1	1	1	1	1	0.0146119	1	1	1	1
KCNA6	1	1	1	1	1	0.0125412	1	1	1	1	1	1
KCNB1	1	1	1	0.0115934	1	1	1	1	1	1	1	1
KCNC2	1	1	1	0.0148026	1	1	1	1	1	1	1	1
KCNH4	1	1	1	1	1	1	1	1	1	2.13564e-05	1	1
KCNJ13	1	1	1	1	1	0.0188889	1	1	1	0.0193177	1	1
KCNJ16	1	1	1	1	1	1	1	1	1	0.000311196	1	1
KCNMA1	1	1	1	1	1	0.00615373	1	1	1	1	1	1
KCNV1	0.000381341	1	1	1	0.0107542	1	1	1	1	1	1	1
KIAA0020	1	1	1	1	1	1	1	1	1	6.42499e-05	1	1
KIAA0090	1	1	1	0.00608145	1	1	1	1	1	1	1	1
KIAA0564	1	1	1	1	1	0.00937077	1	1	1	1	1	1
KIAA0586	1	1	1	1	1	0.0151739	1	1	1	1.41441e-05	1	1
KIAA1109	1	1	1	1	1	0.0076687	1	1	1	1	1	1
KIAA1432	1	1	1	1	1	0.0319594	1	1	1	1	1	1
KIAA1467	1	1	1	0.00994951	1	1	1	1	1	1	1	1
KIAA1530	1	0.00302263	1	1	1	0.0034456	1	0.00659657	1	1	1	1
KIAA1731	1	1	1	1	1	0.00013889	1	0.0188023	1	1.68883e-06	1	1
KIAA1841	1	1	1	1	1	0.00403673	1	1	1	2.67759e-06	1	1
KIDINS220	1	1	1	1	1	0.0374578	1	1	1	1	1	1
KIF13A	1	1	1	1	1	0.00738978	1	1	1	1	1	1
KIF1B	1	1	1	1	1	0.0362533	1	1	1	1	1	1
KIF3B	1	1	1	0.0144715	1	1	1	1	1	1	1	1
KIFC2	1	1	1	1	1	0.000106202	1	1	1	4.81446e-06	1	1
KIN	1	1	1	1	1	1	1	1	1	1	1	0.00110358
KIT	1	1	1	0.00887025	1	1	1	1	1	1	1	1
KLHDC10	1	1	1	0.00262188	1	1	1	1	1	1	1	1
KLHL21	1	1	1	1	0.000310818	1	1	1	0.0131261	1	1	0.00621698
KLHL26	1	1	1	1	1	1	1	1	7.80539e-06	1	1	1
KLK6	1	1	1	1	1	0.0150528	1	1	1	1	1	1
KRT10	1	1	1	1	1	0.0160874	1	0.00120377	1	0.000539886	1	1
L1CAM	1	1	1	0.00120912	1	0.0102852	1	1	1	1	1	1
LAMA2	1	1	1	1	1	0.0160104	1	1	1	1	0.00547243	1
LAMA5	1	1	1	1	1	0.000148146	1	1	1	9.03145e-06	1	1
LAMC1	1	0.00528458	1	0.0106178	1	0.000604313	1	1	1	1	1	1
LCAT	1	1	0.000624353	1	1	1	1	1	1	0.000188786	1	1
LDLR	1	1	1	1	1	1	1	1	1	1	1	0.0153863
LENG8	1	1	1	1	1	0.000860242	1	1	1	0.00103647	1	1
LEPRE1	1	1	1	1	1	1.17504e-05	1	1	1	4.31312e-08	1	1
LHFPL4	1	1	1	0.0160803	1	1	1	1	1	1	1	1
LHPP	1	1	1	1	0.00285719	1	1	1	1	1	1	1
LIG4	1	1	1	1	0.00119983	1	1	1	1	1	1	0.000898273
LIN7C	1	1	1	1	1	1	1	1	0.00559633	1	1	1
LINS	1	1	1	1	0.00635802	1	1	1	0.0183942	1	1	0.000183443
LIX1	1	1	1	1	5.33083e-05	1	1	1	0.00178599	1	1	1
LMBRD2	1	1	1	1	1	1	1	1	1	1	1	1
LRP1	1	1	1	1	1	0.00168512	1	1	1	1	1	1
LRRC16B	1	1	1	1	1	0.00175566	1	1	1	1.92205e-05	1	1
LRRC45	1	1	1	1	1	1	1	1	1	2.36025e-05	1	1
LRRK2	1	1	1	1	1	0.000109049	1	1	1	1.53109e-05	1	1
LRRTM4	1	1	1	0.0141202	1	1	1	1	1	1	1	1
LSM4	1	1	1	1	0.00334434	1	1	1	1	1	1	1
LSR	1	1	1	1	1	0.00722013	1	1	1	0.00107863	1	1
LUC7L	1	1	1	1	1	1	1	0.0222023	1	8.87135e-06	1	1
LYPD1	1	1	1	1	0.000603164	1	1	1	0.000665358	1	1	1
LZTS1	1	1	1	1	0.00103733	1	1	1	7.18813e-06	1	1	1
MACF1	1	1	1	1	1	0.00137742	1	1	1	1	1	1
MALT1	1	1	1	1	1	1	1	1	1	0.000636016	1	1
MAN2C1	1	1	1	1	1	2.4625e-08	1	1	1	4.21436e-10	1	1
MAP1B	1	0.00298274	1	0.0103061	1	3.22229e-07	1	1	1	1	1	1
MAP3K14	1	1	1	1	1	1	1	1	1.07564e-08	1	1	1
MAP4K2	1	1	1	1	1	0.0102716	1	1	1	1	1	1
MAP7	1	1	1	1	1	0.00761092	1	1	1	1	1	1
MAP7D3	1	1	1	1	1	0.0112252	1	1	1	6.01056e-05	1	1
MAPK11	1	1	1	1	1	1	1	1	1	4.12926e-10	1	1
MAPK12	1	1	1	1	1	1	1	0.00344453	1	1.80328e-09	1	1
2013-03-01	1	1	1	1	0.00269969	1	0.00837326	1	0.00221095	1	1	1
2013-03-06	1	1	1	0.00345615	1	1	1	1	1	1	1	1
2013-03-07	1	0.00188873	1	1	1	1	1	1	1	1	1	1
MAST1	1	1	1	1	1	0.00367984	1	1	1	1	1	1
MAST4	1	1	1	1	1	0.0108319	1	1	1	1	1	1
MAT2A	1	1	1	1	1	0.00562041	1	1	1	1	1	1
MCAM	1	1	1	6.43054e-05	1	1	1	1	1	1	1	1
MDM4	1	1	1	1	1	7.71252e-05	1	1	1	7.97524e-05	1	1
MED22	1	1	1	1	0.00831001	1	1	1	1	1	1	1
MEF2C	1	1	1	0.00619302	1	1	1	1	1	1	1	1
MEGF8	1	1	1	1	1	0.00924738	1	1	1	1	1	1
METTL14	1	1	1	1	0.0101393	1	1	1	1	1	1	1
MEX3C	1	1	1	1	8.03717e-05	1	1	1	4.45346e-06	1	1	3.45736e-05
MFSD10	1	1	1	1	1	1	1	1	1	1.54515e-07	1	1
MGAT5	1	1	1	0.00300562	1	1	1	1	1	1	1	1
MIA3	1	1	1	0.00929691	1	1	1	1	1	1	1	1
MID1IP1	0.000358835	1	1	1	2.1176e-05	1	1	1	1	1	1	1
MID2	1	1	1	0.00177799	1	0.0335813	1	1	1	1	1	1
MLLT10	1	1	1	1	1	0.0292346	1	0.00158427	1	0.000661005	1	1
MORN4	1	1	1	1	0.0149951	1	1	1	1	1	1	1
MPST	1	1	1	1	1	1	1	1	1	1	1	1
MPZL1	1	1	1	1	1	0.00131641	1	1	1	1.01662e-07	1	1
MRC2	1	1	1	1	1	0.00408613	1	1	1	1	0.000735625	1
MRPL46	1	1	1	1	0.0203806	1	1	1	1	1	1	1
MRPS18A	1	1	1	1	0.00403256	1	1	1	1	1	1	1
MRPS5	1	1	1	1	1	0.00440032	1	0.0133557	1	0.000119837	1	1
MRS2	1	1	1	1	1	0.0239884	1	1	1	1	1	1
MTFP1	0.00408241	1	1	1	1	1	1	1	1	1	1	1
MTR	1	1	1	1	1	0.0252957	1	0.00607511	1	1	1	1
MUS81	1	1	1	1	1	0.0114215	1	1	1	0.000255554	1	1
MVD	1	1	1	1	1	1	1	0.0224333	1	1	1	1
MX1	1	1	1	1	1	1	1	1	1	1	0.00379895	1
MYH6	1	1	1	1	1	0.0006213	1	1	1	1.83209e-07	0.000892372	1
MYO1D	1	1	1	1	1	9.02725e-08	1	1	1	6.43264e-05	1.54635e-05	1
MYO5B	1	1	1	1	1	1	0.0127851	1	1	1	0.00265983	1
MYO9B	1	1	1	1	1	0.00113468	1	1	1	1.2102e-09	1	1
MYOF	1	1	1	1	1	0.000439742	1	1	1	1.04147e-06	8.13675e-05	1
MYSM1	1	1	1	1	1	0.000214403	1	1	1	5.35025e-05	1	1
NAB2	1	1	1	1	0.000156423	1	1	1	1.55602e-05	1	1	0.000195593
NACAD	1	1	1	1	1	0.00548776	1	1	1	1	1	1
NADSYN1	1	0.0042267	1	1	1	2.34385e-10	1	1	1	4.11604e-12	0.0282533	1
NALCN	1	1	1	0.0153125	1	1	1	1	1	1	1	1
NAMPT	1	1	1	0.0173361	1	0.00540735	1	1	1	1	1	1
NAT8L	1	1	1	1	0.0228986	1	1	1	1	1	1	1
NBEA	1	1	1	0.00654704	1	0.0319474	1	1	1	1	1	1
NCAM1	1	1	1	0.0074777	1	1	1	1	1	1	1	1
NCDN	1	1	1	1	1	1	1	1	6.03961e-14	1	1	1
NCOR2	1	1	1	1	1	0.00479643	1	1	1	1	1	1
NDOR1	1	1	1	1	1	0.000254569	1	0.0119817	1	1.00313e-07	1	1
NDST2	1	1	1	1	1	1	1	1	1	5.11613e-06	1	1
NECAB2	1	1	1	1	0.000245343	1	1	1	2.53659e-06	1	1	1
NEGR1	1	1	1	0.00428216	1	1	1	1	1	1	1	1
NELL1	1	1	1	1	1	1	6.58988e-05	1	4.18768e-05	1	1	1
NES	1	1	1	1	1	1	1	0.000863293	1	0.00468853	1	1
NEURL	1	1	1	1	0.0038896	1	1	1	1	1	1	1
NEURL1B	1	1	1	1	9.71507e-06	1	1	1	1	1	1	1
NF1	1	1	1	1	1	0.00869513	1	1	1	1	1	1
NFASC	1	1	1	1	1	0.00069909	1	1	1	1	1	1
NFAT5	1	1	1	1	1	0.000557135	1	1	1	1	1	1
NFE2L3	1	1	1	1	1	3.25104e-06	1	1	1	0.00312807	1	1
NIPA1	1	1	1	1	1	0.00101081	1	1	1	1	1	1
NKTR	1	1	1	1	1	7.19848e-05	1	1	1	8.53712e-08	1	1
NME3	1	1	1	1	1	1	1	0.00115346	1	5.88706e-07	1	1
NNAT	1	1	1	1	0.00185108	1	1	1	1.20428e-10	1	1	1
NOL4	1	1	1	1	1	1	1	1	3.19927e-08	1	1	1
NOTCH1	1	1	1	1	1	0.000348012	1	1	1	1	1	1
NPAT	1	0.00587147	1	1	1	0.00551912	1	1	1	1	1	1
NPHP1	1	1	1	1	1	0.00254384	1	0.012814	1	0.000190947	1	1
NPTX2	1	1	1	1	1	1	1	1	0.00264086	1	1	1
NQO2	1	1	1	1	0.0145833	1	1	1	1	1	1	1
NR1H3	0.00213922	1	1	1	0.00205375	1	1	1	1	1	1	1
NR2F6	0.00602317	1	1	1	0.000829768	1	1	1	1	1	1	1
NR3C2	1	1	1	0.00854833	1	1	1	1	1	1	1	1
NR4A1	1	1	1	1	3.78852e-08	1	1	1	1	1	1	1
NRIP3	1	1	1	1	1	0.00433469	1	1	1	1	1	1
NSMCE4A	1	1	1	1	1	1	1	0.00451603	1	1	1	1
NSUN5	1	1	1	1	1	1	1	0.0202022	1	2.06115e-06	1	1
NTRK3	1	1	1	1	1	0.0164376	1	1	1	1	1	1
NTSR2	1	1	1	1	0.000876144	1	1	1	1	1	1	1
NUDC	1	1	1	1	0.0228838	1	1	1	1	1	1	1
NUFIP2	1	1	1	1	1	1	1	1	1	1	1	1
NUPL1	1	1	1	1	1	1	1	1	1	1	1	0.00192891
NXF1	1	1	1	1	1	0.000956353	1	0.0218483	1	1.04602e-05	1	1
ODZ3	1	1	1	0.0187444	1	0.014802	1	1	1	1	1	1
ODZ4	1	1	1	0.0183909	1	1	1	1	1	1	1	1
OGN	1	1	1	1	0.00454493	1	0.0030217	1	1.09682e-08	1	1	1
OGT	1	1	1	1	1	0.027663	1	1	1	0.00579784	1	1
OPALIN	1	1	1	6.17859e-05	1	1	0.00360753	1	1	1	1	1
ORC5	1	1	1	1	0.0221305	1	1	1	1	1	1	1
OSBPL11	1	1	1	1	1	1	1	1.59639e-05	1	2.02811e-05	1	1
OTUD7B	1	1	1	1	1	0.0151343	1	1	1	1	1	1
PACS1	1	1	1	0.00650841	1	1	1	1	1	1	1	1
PAN2	1	1	1	1	1	0.000845991	1	0.0111507	1	1.05241e-05	1	1
PAN3	1	1	1	1	1	3.68033e-06	1	1	1	8.85962e-08	1	1
PAPD4	1	1	1	1	1	1	1	1	1	0.000660018	1	1
PAPLN	1	1	1	0.00978865	1	0.0133194	1	1	1	1	1	1
PAQR6	0.00015037	1	1	1	0.000231871	1	1	1	1	1	1	1
PASK	1	1	1	1	1	1.90783e-05	1	1	1	9.82109e-06	1	1
PCDH8	1	1	1	1	1	1	1	1	1.69629e-06	1	1	1
PCDH9	1	1	1	0.0168116	1	1	1	1	1	1	1	1
PCDHAC2	1	1	1	0.0028315	1	0.00942641	1	1	1	1	1	1
PCDHGA7	1	1	1	0.0115732	1	1	2.35538e-05	1	8.60276e-11	1	1	1
PCDHGC4	1	7.50605e-06	1	1.68785e-05	1	0.0057035	1	1	1	1	1	1
PCLO	1	1	1	1	1	0.000598344	1	1	1	1	1	1
PCSK2	1	1	1	0.00804109	1	1	1	1	1	1	1	1
PDCD4	1	1	1	1	0.0208778	1	1	1	1	1	1	1
PDCD6IP	1	1	1	1	1	0.00391562	1	1	1	1	1	1
PDE1A	1	1	1	0.0153225	1	1	1	1	1	1	1	1
PDE1B	1	1	1	1	1	1	1	1	1.90316e-09	1	1	1
PDE8A	1	1	1	1	1	0.000363736	1	1	1	3.20143e-06	0.00101376	1
PDGFRB	1	1	1	1	1	0.00482097	1	1	1	1	1	1
PDLIM1	0.0044583	1	1	1	1	1	1	1	1	1	1	1
PDXP	1	1	1	1	0.0107276	1	1	1	1	1	1	1
PDZD4	1	1	1	1	0.00333747	1	1	1	1	1	1	1
PDZRN3	1	1	1	1	0.00972418	1	1	1	1	1	1	1
PER1	1	1	1	0.0051372	1	1	1	1	1	1	1	1
PER3	1	1	1	1	1	0.00417094	1	1	1	0.000763382	1	1
PEX1	1	1	1	1	1	0.00945385	1	0.00101114	1	1.00066e-07	1	1
PEX5L	1	1	1	0.00591408	1	7.801e-05	1	1	1	1	1	1
PFKFB2	1	0.000261155	1	1	1	9.41802e-11	1	0.0069757	1	1.11022e-16	1	1
PGAP2	1	1	1	1	1	1	1	1	1	7.07874e-08	1	1
PGM2L1	1	1	1	0.0138168	1	1	1	1	1	1	1	1
PHF12	1	1	1	1	1	0.0268342	1	1	1	1	1	1
PHKG1	1	1	1	1	1	1	1	1	1	1.73578e-05	1	1
PHLDB1	1	1	1	1	1	5.69173e-05	1	1	1	8.36109e-13	1	1
PIEZO1	1	1	1	1	1	0.00107487	1	0.00742835	1	7.45849e-08	1	1
PIGP	1	1	1	1	1	1	1	1	1	1.22026e-06	1	1
PIK3C2B	1	1	1	1	1	0.00562035	1	1	1	3.4129e-06	1	1
PIKFYVE	1	1	1	1	1	1	1	1	1	0.00665826	1	1
PJA2	1	1	1	0.00960962	1	1	1	1	1	1	1	1
PKD2	1	1	1	1	1	1	1	1	1	9.62691e-07	1	1
PKIG	1	1	1	1	0.00505426	1	1	1	1	1	1	1
PLA1A	0.00260658	1	1	1	1	1	1	1	1	1	1	1
PLCB2	1	1	1	1	1	0.00699723	1	0.0181407	1	1.06822e-06	1	1
PLCL1	1	1	1	1	1	0.00220479	1	1	1	1	0.000384306	1
PLEKHA5	1	1	1	1	1	0.00128724	1	1	1	1	1	1
PLEKHB1	4.14054e-05	1	1	1	0.000565413	1	0.00259303	1	1	1	1	1
PLEKHG1	1	1	1	1	1	0.00319709	1	1	1	1	1	1
PLEKHG3	1	1	1	1	1	1	1	1	1	1	3.21151e-05	1
PLEKHH1	1	1	1	1	1	0.000145769	1	1	1	1.33454e-06	1	1
PLSCR3	1	1	1	1	1	0.00799885	1	1	1	0.000205412	1	1
PLTP	0.000679968	1	1	1	1	1	0.00635114	1	1	1	1	1
PLXNA3	1	1	1	1	1	6.74422e-08	1	1	1	3.57239e-06	1	1
PLXNB2	1	1	1	1	1	0.00356607	1	1	1	1	1	1
PLXNB3	1	1	1	1	1	0.000799869	1	1	1	8.15288e-07	0.000467908	1
PMP2	1	1	1	1	1	1	1	0.000357218	1	1.23558e-05	1	1
PMPCA	1	1	1	1	1	0.000136456	1	1	1	2.30494e-08	1	1
PNCK	0.00275668	1	1	1	9.69332e-05	1	1	1	2.25042e-07	1	1	1
PNISR	1	1	1	1	1	6.12044e-05	1	1	1	9.32564e-08	1	1
PNKP	1	1	1	1	1	0.00536844	1	1	1	5.66699e-06	1	1
PNPT1	1	1	1	1	1	1	1	0.000828391	1	0.000183522	1	1
PNRC1	1	1	1	1	0.00983904	1	1	1	0.000257716	1	1	1
POLQ	2.53927e-05	1	1	1	9.05333e-05	1	1	1	1	1	1	1
POLR3B	1	1	1	1	1	1	1	1	1	3.66272e-07	1	1
POM121C	1	1	1	0.00601112	1	1	1	1	1	1	1	1
POP4	1	1	1	1	1	0.0105664	1	1	1	1.07675e-05	1	1
PPIP5K2	1	1	1	1	1	8.84285e-05	1	0.0230839	1	1.48768e-05	1	1
PPM1H	1	1	1	1	0.00119529	1	1	1	1	1	1	1
PPM1L	1	0.00241436	1	0.00138931	1	1.131e-05	1	1	1	1	1	1
PPP1R9A	1	1	1	0.0193725	1	0.0267026	1	1	1	1	1	1
PPP2R3A	1	1	1	0.00975718	1	0.00261305	1	1	1	1	1	1
PPP4R1	1	1	1	1	1	1	1	1	1	2.10578e-06	1	1
PRDX6	1	1	1	1	0.0121391	1	1	1	1	1	1	1
PRKCE	1	1	1	0.0121276	1	1	1	1	1	1	1	1
PRKCG	1	1	1	1	1	1	2.00527e-05	1	1.28015e-11	1	1	1
PRKDC	1	1	1	1	1	0.0150815	1	1	1	2.38587e-05	1	1
PROCA1	1	1	1	1	0.00149087	1	1	1	1	1	1	1
PRODH	1	1	1	1	1	1	1	1	1	1.89695e-06	1	1
PRPF39	1	1	1	1	1	0.00239767	1	1	1	2.21763e-06	1	1
PRPF40B	1	1	1	1	1	1	1	1	1	3.81365e-07	1	1
PRPF4B	1	1	1	1	1	1	1	1	1	3.66442e-07	1	1
PRPF8	1	1	1	0.00859485	1	0.00259513	1	1	1	1	1	1
PRPS2	1	1	1	1	1	0.0166268	1	1	1	1	1	1
PRR14L	1	1	1	1	1	0.00262845	1	1	1	0.00124937	1	1
PRRC2C	1	1	1	1	1	0.00451674	1	1	1	1	1	1
PSMC5	1	1	1	1	0.0128128	1	1	1	1	1	1	1
PSME4	1	1	1	1	1	0.0019581	1	1	1	1	1	1
PSMG4	1	1	1	1	1	1	1	0.00506935	1	0.00189231	1	1
PTGDS	1	1	1	1	1	1	0.000547408	1	1	1	1	1
PTK2B	1	1	1	1	1	1	1	1	1.61761e-06	1	1	1
PTK7	1	1	1	1	1	0.0152873	1	1	1	1	1	1
PTPN1	1	1	1	1	0.000270036	1	1	1	0.0027047	1	1	0.00305338
PTPRB	1	1	1	1	1	1	1	1	1	4.91089e-06	1	1
PTPRD	1	1	1	1	1	0.00032286	1	1	1	1	1	1
PTPRU	1	0.00578367	1	0.00315407	1	0.00687046	1	1	1	1	1	1
PXDN	1	1	1	1	1	4.53261e-06	1	0.0143629	1	1.10184e-05	1	1
PXN	1	1	1	1	1	0.00458985	1	0.0020177	1	1.33737e-05	1	1
RAD50	1	1	1	1	0.000114562	1	1	1	4.01933e-11	1	1	1
RALGAPA1	1	1	1	1	1	0.00810337	1	1	1	1	1	1
RALGDS	1	1	1	1	1	0.0245365	1	0.0123258	1	0.000940899	1	1
RAPH1	1	1	1	1	1	0.0133792	1	1	1	1	1	1
RASA2	1	1	1	1	1	0.0150204	1	0.0105764	1	5.289e-05	1	1
RASAL2	1	1	1	1	1	0.0183643	1	1	1	1	1	1
RASD1	1	1	1	1	0.00092773	1	1	1	0.00413867	1	1	4.23845e-06
RASGEF1B	1	1	1	1	1	1	1	1	1.03305e-06	1	1	1
RASIP1	1	1	1	1	1	1	1	1	1	1.95275e-06	1	1
RASL11A	1	1	1	1	0.000483008	1	1	1	1	1	1	0.00221623
RBM3	1	5.39376e-06	1	5.48365e-05	1	4.62396e-06	1	1	1	1	1	1
RBM33	1	1	1	1	1	0.000430172	1	1	1	0.00806176	1	1
RBM6	1	1	1	1	1	1	1	1	1	6.70399e-06	1	1
RBPJ	1	1	1	1	0.0109756	1	1	1	1	1	1	1
RDM1	1	1	1	1	0.0109892	1	1	1	1	1	1	1
RECQL5	1	1	1	1	1	1	1	1	1	0.000461743	1	1
RELN	1	1	1	0.0194066	1	1	1	1	1	1	1	1
REV3L	1	0.00597544	1	1	1	1	1	1	1	1	1	1
RFX4	1	1	1	1	1	1	1	1	1	2.45472e-05	1	1
RGCC	1	1	1	1	0.0018531	1	1	1	1	1	1	1
RGL2	1	1	1	1	1	0.0169789	1	1	1	1.7395e-05	1	1
RGP1	1	1	1	1	1	0.00186992	1	1	1	1	1	1
RGS11	1	1	1	1	1	1.45876e-05	1	1	1	2.81511e-05	1	1
RGS2	1	1	1	1	0.000400903	1	1	1	0.000159673	1	1	0.00617123
RGS20	1	1	1	1	1	1	1	1	1	0.00262532	1	1
RHOT2	1	1	1	1	1	0.000655264	1	1	1	1.69877e-05	1	1
RICTOR	1	0.00325152	1	1	1	1	1	1	1	1	1	1
RIMKLB	1	1	1	1	1	0.00208615	1	1	1	1	1	1
RIN2	1	1	1	1	0.00192297	1	1	1	1	1	1	1
RLIM	1	1	1	1	1	1	1	1	1	1	1	1
RNASE1	0.000379328	1	1	1	1	1	0.00651537	1	1	1	0.00870285	1
RND1	1	1	1	1	0.00792857	1	1	1	1	1	1	1
RND2	1	1	1	1	0.00859831	1	1	1	1	1	1	1
RND3	0.00111711	1	1	1	0.00154437	1	1	1	1	1	1	1
RNF207	1	1	1	1	1	0.000321344	1	1	1	8.83541e-05	1	1
RNF31	1	1	1	1	1	0.00839195	1	1	1	1	1	1
ROBO4	1	1	1	1	1	1	1	1	1	1.24057e-05	1	1
RPAIN	1	1	1	1	1	1	1	0.00674005	1	1.95972e-05	1	1
RPE65	1	7.30991e-05	1	1	1	3.73963e-10	1	7.8187e-06	1	5.59652e-12	1	1
RPL7L1	1	1	1	1	0.00406639	1	1	1	1	1	1	1
RPRM	1	1	1	1	0.00500826	1	0.00591049	1	0.000423385	1	1	1
RPS6KB2	1	1	1	1	1	1	1	1	1	5.25506e-06	1	1
RPS6KL1	1	1	1	1	1	0.000338228	1	1	1	2.62355e-06	1	1
RSPH1	1	1	1	1	1	1	1	0.00639824	1	1	1	1
RTEL1	1	1	1	1	1	0.00707419	1	1	1	4.60145e-06	1	1
RTTN	1	1	1	1	1	0.0105479	1	7.76208e-08	1	1.67914e-05	1	1
S100A1	0.00378522	1	1	1	0.00144186	1	1	1	1	1	1	1
S100A6	1	1	1	1	1	0.000798578	1	0.000123098	1	1.25424e-11	1	1
SASH1	1	1	1	1	1	0.00558931	1	1	1	1	1	1
SAT1	1	1	1	1	1	1	1	1	1	2.09914e-05	1	1
SATB2	1	1	1	0.0065811	1	0.0114833	1	1	1	1	1	1
SBF2	1	1	1	1	1	0.00125448	1	1	1	4.26749e-09	1	1
SBNO2	1	1	1	1	1	1	1	0.0122046	1	0.000148913	1	1
SCAMP5	1	1	1	0.0175183	1	1	1	1	1	1	1	1
SCN1A	1	1	1	1	1	1	1	1	1	1	1	1
SCN3A	1	1	1	0.0179583	1	1	1	1	1	1	1	1
SCN8A	1	1	1	1	1	0.021615	1	1	1	1	1	1
SCRN1	1	1	1	0.00473557	1	1	0.000543577	1	5.48389e-05	1	1	1
SCUBE1	1	1	1	1	1	0.0122057	1	1	1	1	1	1
SDCCAG3	1	1	1	1	1	1	1	1	1	4.35531e-06	1	1
SDF2L1	1	1	1	1	1	1	1	0.0114391	1	1	1	1
SEC24A	1	1	1	1	1	1	1	0.000286608	1	1	1	1
SECISBP2L	1	1	1	1	1	0.00231481	1	1	1	1	1	1
SEMA3E	1	1	1	0.0181666	1	0.00991716	1	1	1	1	1	1
SEMA4G	1	1	1	1	1	0.0110668	1	1	1	1	1	1
SEMA6A	1	1	1	1	1	0.0123123	1	1	1	1	1	1
SERP2	1	1	1	1	0.0152297	1	1	1	1	1	1	1
SERPINH1	1	1	1	1	0.0054582	1	1	1	1	1	1	1
SETX	1	1	1	0.0159668	1	8.57495e-05	1	1	1	1	1	1
SEZ6	1	1	1	0.008361	1	1	1	1	1	1	1	1
SFI1	1	1	1	1	1	1	1	1	1	0.000186139	1	1
SFSWAP	1	1	1	1	1	1	1	0.0224714	1	2.61483e-07	1	1
SHC1	1	1	1	1	1	0.00846819	1	1	1	1	1	1
SHF	1	1	1	1	0.0115585	1	1	1	1	1	1	1
SIPA1	1	1	1	1	1	1	1	1	1	1	1	1
SIRT3	1	1	1	1	1	1	1	0.000476163	1	3.2313e-05	1	1
SLC10A3	1	1	1	1	1	0.0102642	1	1	1	0.000500993	1	1
SLC11A2	1	1	1	1	1	0.0103918	1	1	1	1	1	1
SLC12A2	1	0.00100399	1	1	1	6.32085e-08	1	1	1	3.75434e-11	1	1
SLC12A4	1	1	1	1	1	1	1	1	1	5.79564e-09	1	1
SLC13A3	1	1	1	1	1	1	0.00122396	1	1	1	1	1
SLC16A1	1	0.000149358	1	1	1	7.61708e-09	1	1	1	0.00061007	1	1
SLC22A8	1	1	1	1	1	1	1	1	1	1	0.00210241	1
SLC24A2	1	1	1	1	1	3.25674e-05	1	1	1	1	1	1
SLC25A10	1	1	1	1	1	1	1	1	1	0.000406586	1	1
SLC25A18	1	1	1	1	1	1	1	1	1	1	1	1
SLC25A36	1	1	1	1	1	4.95761e-05	1	0.00939653	1	1.35794e-08	1	1
SLC26A11	1	1	1	1	1	1	1	1	0.00151407	1	1	1
SLC26A6	1	1	1	1	1	0.00533142	1	1	1	3.97737e-06	1	1
SLC2A12	1	1	1	1	1	0.00890316	1	1	1	1	1	1
SLC35F1	1	1	1	1	1	0.0151165	1	1	1	1	1	1
SLC38A3	1	1	1	1	1	0.0107651	1	1	1	4.93021e-09	1	1
SLC38A5	1	1	1	1	1	1	1	1	1	0.000671715	1	1
SLC39A12	1	1	1	1	1	1	1	0.00691653	1	4.85829e-06	1	1
SLC43A3	1	1	1	1	1	0.00576886	1	1	1	1	1	1
SLC44A1	1	1	1	1	1	0.0106442	1	1	1	1	1	1
SLC4A10	1	0.00188849	1	0.0177251	1	0.00804954	1	1	1	1	1	1
SLC4A2	1	1	1	1	1	0.0136869	1	1	1	0.0013919	1	1
SLC4A4	1	1	1	1	1	0.00429681	1	1	1	2.39424e-10	1	1
SLC5A11	1	1	1	1	1	1	1	1	1	0.0348255	0.0160828	1
SLC5A6	1	1	1	1	1	0.0162571	1	1	1	0.0217791	1	1
SLC6A12	1	1	1	1	1	0.000131516	1	1	1	0.000246107	1	1
SLC6A17	1	1	1	0.00346577	1	1	1	1	1	1	1	1
SLC6A6	1	0.00060097	1	1	1	0.000202963	1	1	1	1	1	1
SLC7A11	1	1	1	1	1	0.00265633	1	1	1	1	1	1
SLC8A1	1	1	1	1	1	0.0271977	1	1	1	1	1	1
SLC8A3	1	1	1	1	1	0.0369766	1	1	1	1	1	1
SLC9A1	1	1	1	1	1	0.0351263	1	1	1	1	1	1
SLCO1A2	1	1	1	1	1	0.00229442	1	1	1	0.000959024	0.00122926	1
SLCO3A1	1	1	1	1	1	0.0121038	1	1	1	3.12253e-05	1	1
SLIT1	1	1	1	0.0142692	1	0.0132199	1	1	1	1	1	1
SLIT2	1	1	1	0.0191176	1	0.00178982	1	1	1	1	1	1
SLK	1	0.00404965	1	0.0151814	1	0.000919758	1	1	1	1	1	1
SMARCAD1	1	1	1	1	1	1	1	0.000755277	1	1	1	1
SMC5	1	1	1	1	1	0.00183216	1	0.0117876	1	8.80233e-08	1	1
SMG6	1	1	1	0.0156451	1	1	1	1	1	1	1	1
SMOC1	1	1	1	0.00166494	1	0.000101353	1	1	1	1	0.00134445	1
SMOX	0.00203414	1	1	1	0.00453646	1	1	1	1	1	1	1
SMPD2	1	1	1	1	1	4.65049e-05	1	1	1	1.80673e-07	1	1
SNAPC4	1	1	1	1	1	0.00753786	1	1	1	9.40563e-07	1	1
SNTA1	0.0026516	1	1	1	0.0024156	1	1	1	1	1	1	1
SNX29	1	1	1	0.0142211	1	1	1	1	1	1	1	1
SNX30	1	1	1	1	1	1	1	1	1	1	1	1
SON	1	1	1	1	1	0.00222222	1	1	1	1	1	1
SORCS1	1	1	1	1	1	0.0061337	1	1	1	1	1	1
SOS1	1	1	1	1	1	0.00125194	1	1	1	1	1	1
SOWAHA	1	1	1	1	0.00189428	1	1	1	1	1	1	1
SP100	1	1	1	1	1	1	1	1	1	0.00175208	1	1
SPATS2	1	1	1	1	1	1	1	1	1	2.21423e-05	1	1
SPEF1	1	1	1	1	0.0208996	1	1	1	1	1	1	1
SPG11	1	1	1	1	1	1	1	1	1	1.99147e-07	1	1
SPICE1	1	1	1	1	1	1	1	0.0155279	1	1	1	1
SPOCK1	1	1	1	0.00474535	1	1	1	1	1	1	1	1
SPON1	1	1	1	0.00866925	1	1	1	1	1	1	1	1
SPOP	1	1	1	1	0.00913492	1	1	1	1	1	1	1
SPP1	1	1	1	1	1	1	1	1	1	1	0.00269624	1
SPPL2B	1	1	1	1	1	1.40519e-05	1	1	1	8.76297e-06	1	1
SPRY4	1	1	1	1	0.0130714	1	1	1	1	1	1	1
SPRYD3	1	1	1	1	1	1	1.1966e-06	1	1.57441e-10	1	1	1
SPTY2D1	1	1	1	1	0.00635802	1	1	1	1	1	1	1
SREBF1	1	1	1	1	1	1	1	1	1	1	1	1
SREK1	1	1	1	1	1	1	1	0.000702149	1	1.41676e-05	1	1
SRGAP1	1	1	1	1	1	0.0309072	1	1	1	1	1	1
SRRM1	1	0.00452915	1	1	1	0.00417004	1	1	1	1	1	1
SRRM2	1	1	1	1	1	0.000710289	1	1	1	1	1	1
SRRT	1	1	1	1	1	1	1	1	1	0.00142202	1	1
SRSF11	1	1	1	1	1	0.00174894	1	0.0237346	1	7.97176e-06	1	1
SRSF5	1	5.64454e-05	1	1	1	1.27033e-10	1	1	1	6.08965e-05	1	1
SRSF6	1	1	1	1	1	0.0050447	1	0.000348589	1	1.94837e-09	1	1
STAB1	1	1	1	1	1	0.000745435	1	1	1	2.21281e-08	1.58403e-05	1
STAT2	1	1	1	1	1	1	1	1	1	0.000896304	0.000726002	1
STIP1	1	1	1	1	0.00486993	1	1	1	1	1	1	1
STK36	1	1	1	1	1	0.0353096	1	1	1	0.000714516	0.00925055	1
STRN	1	1	1	1	1	0.0136924	1	1	1	1	1	1
STX16	1	1	1	1	1	0.00902693	1	1	1	0.00176053	1	1
STX2	1	1	1	1	1	0.00284665	1	1	1	0.000838276	1	1
STXBP3	1	1	1	1	1	1	1	1	1	1.06123e-07	1	1
STXBP5	1	1	1	1	1	0.00809429	1	1	1	1	1	1
STXBP5L	1	1	1	1	1	0.00520196	1	1	1	1	1	1
SYNE1	1	1	1	1	1	0.000118614	1	1	1	1	1	1
SYT1	1	1	1	0.0140816	1	1	1	1	1	1	1	1
SYT17	1	1	1	1	0.00724578	1	1	1	8.14192e-08	1	1	1
SYT6	1	1	1	0.00625675	1	0.000399237	1	1	1	1	1	1
SZT2	1	1	1	1	1	0.000203132	1	1	1	8.79916e-07	0.0335186	1
TACC3	1	1	1	1	1	1	1	0.00833601	1	0.00320864	1	1
TADA1	1	1	1	1	0.0174177	1	1	1	1	1	1	1
TAF13	1	1	1	1	0.00402028	1	1	1	1	1	1	1
TANC1	1	1	1	1	1	0.0122285	1	1	1	1	1	1
TANC2	1	1	1	0.00475041	1	0.00202964	1	1	1	1	1	1
TARBP2	1	1	1	1	1	1	1	1	1	1.92823e-05	1	1
TBC1D30	1	1	1	0.0128757	1	1	1	1	1	1	1	1
TBCEL	1	1	1	1	1	1	1	0.000181468	1	1.25131e-06	1	1
TBL3	1	1	1	1	1	1	1	1	1	1.64848e-08	1	1
TDP2	1	1	1	1	1	1	1	3.5356e-06	1	1	1	1
TENC1	1	1	1	1	1	0.00170723	1	1	1	2.59177e-05	1	1
TFRC	1	1	1	1	1	0.000737	1	1	1	3.61844e-06	1	1
THAP3	1	1	1	1	1	1	1	1	1	0.00209346	1	1
THBS4	0.00131398	1	1	1	2.08154e-05	1	5.52082e-05	1	1.56573e-08	1	1	1
THOC5	1	1	1	1	1	1	1	1	1	2.3635e-08	2.40356e-05	1
TIA1	1	1	1	1	1	0.000901423	1	0.00779237	1	2.72655e-05	1	1
TIE1	1	1	1	1	1	1	1	1	1	5.23085e-05	1	1
TIMP2	1	1	1	0.00595806	1	1	1	1	1	1	1	1
TJAP1	1	1	1	1	1	0.000509308	1	1	1	2.72191e-07	1	1
TLE2	1	1	1	1	1	0.023102	1	1	1	0.00125983	1	1
TLN1	1	1	1	1	1	0.000435703	1	1	1	1	1	1
TLR2	1	1	1	1	1	0.00250113	1	0.00262054	1	4.77613e-10	1	1
TLR4	1	1	1	1	1	0.0246728	1	0.00190982	1	0.00362994	1	1
TMC6	1	1	1	1	1	0.000192986	1	1	1	3.59699e-10	1.28964e-06	1
TMEM120A	1	1	1	1	0.0138899	1	1	1	0.00322389	1	1	1
TMEM131	1	1	1	1	1	0.0114412	1	1	1	1	1	1
TMEM158	1	1	1	1	0.000240457	1	1	1	0.00023188	1	1	1
TMEM161B	1	0.00448587	1	1	1	0.00148463	1	1	1	0.000765781	1	1
TMEM181	1	1	1	1	1	0.0232585	1	1	1	1	1	1
TMEM43	1	1	1	1	1	0.00289776	1	1	1	1	1	1
TMTC2	1	1	1	1	1	0.000388242	1	0.00030954	1	0	1	1
TNS1	1	1	1	1	1	0.0138171	1	1	1	1	1	1
TOX	1	1	1	0.0109805	1	1	1	1	1	1	1	1
TOX2	1	1	1	0.0121624	1	1	1	1	5.00743e-05	1	1	1
TP53I11	1	1	1	1	0.00203148	1	1	1	7.84785e-09	1	1	1
TRABD	1	1	1	1	1	1	1	0.0156011	1	2.13623e-05	1	1
TRIM35	1	1	1	0.00206017	1	1	1	1	1	1	1	1
TRPM3	1	1	1	1	1	0.00103145	1	1	1	0.00176852	1	1
TRPM7	1	1	1	1	0.0230749	1	1	1	1	1	1	1
TRPT1	1	1	1	1	1	1	1	1	1	2.72519e-05	1	1
TSC22D3	0.00478093	1	1	1	0.000257774	1	1	1	1.6371e-05	1	1	1
TSHZ3	1	1	1	0.00610487	1	1	1	1	1	1	1	1
TSPAN15	1	1	1	1	1	1	0.00489651	1	1	1	0.00102873	1
TSTA3	1	1	1	1	1	1	1	1	1	1.45439e-14	1	1
TTC14	1	1	1	1	1	0.000174627	1	1	1	2.87978e-07	1	1
TTC21A	1	1	1	1	1	0.00015278	1	1	1	0.000132843	1	1
TTC39C	1	1	1	1	1	1	1	1	1.4209e-05	1	1	1
TTLL1	0.00223792	1	1	1	1	1	1	1	1	1	1	1
TTLL3	1	1	1	1	1	4.07622e-08	1	1	1	0	1	1
TTLL7	1	1	1	1	1	0.012141	1	1	1	1	1	1
TTR	1	1	1	1	1	0.00869296	1	1	1	0.0137423	1	1
TUBA8	1	1	1	1	1	0.0036916	1	1	1	1.99132e-08	1	1
TUBGCP6	1	1	1	1	1	0.00175645	1	1	1	1	1	1
TXNIP	1	1	1	0.00066279	1	4.58365e-08	1	1	1	1	8.87308e-08	1
TYK2	1	1	1	1	1	1	1	1	1	1.89064e-05	1	1
TYW3	1	1	1	1	1	1	1	0.000300265	1	1	1	1
UACA	1	1	1	1	1	1	1	1	1	3.15229e-06	1	1
UBA6	1	1	1	1	1	0.0106794	1	1	1	1	1	1
UBE2J1	1	1	1	1	1	0.0135595	1	1	1	1	1	1
UBR4	1	1	1	1	1	0.00297358	1	1	1	1	1	1
UBR5	1	1	1	1	0.00435719	1	1	1	1	1	1	1
UCP2	1	1	0.000642784	1	1	1	1	1	1	0.0018073	1	1
UGGT2	1	1	1	1	1	0.0298391	1	1	1	0.00403952	1	1
UHRF1BP1	1	1	1	0.0193271	1	0.00611101	1	1	1	1	1	1
UNC13C	1	1	1	1	1	1	2.64111e-07	1	1.53875e-10	1	1	1
UPB1	0.00402314	1	1	1	0.0154173	1	1	1	1	1	1	1
UROS	1	1	1	1	0.0112983	1	1	1	1	1	1	1
USP22	1	1	1	0.019346	1	1	1	1	1	1	1	1
USP24	1	1	1	1	1	0.00319043	1	1	1	1	1	1
USP53	1	1	1	1	1	1	1	0.00413108	1	1	1	1
USP9X	1	1	1	1	1	0.00874597	1	1	1	1	1	1
UTP11L	1	1	1	1	0.00787715	1	1	1	1	1	1	1
VAMP3	1	1	1	1	1	0.0188016	1	1	1	1	1	1
VEZF1	1	1	1	1	1	0.0228584	1	1	1	1	1	1
VGF	1	1	1	1	1	1	0.0122673	1	1	1	1	1
VPS13C	1	0.00167854	1	1	1	1.64677e-05	1	1	1	1	1	1
VPS13D	1	1	1	1	1	0.00379149	1	1	1	1	1	1
VSTM2L	1	1	1	1	0.0074349	1	1	1	1.72938e-09	1	1	1
VTN	1	1	1	1	1	1	0.00123855	1	1	1	1	1
VWA5A	1	1	1	1	1	0.00167451	1	1	1	1.85918e-08	0.0030538	1
VWA5B2	1	1	1	1	1	1	1	1	1	1.47766e-08	1	1
VWF	1	1	1	1	1	0.0115959	1	1	1	1	0.00260376	1
WDFY3	1	1	1	1	1	0.010537	1	1	1	1	1	1
WDR34	1	1	1	1	1	1	1	1	1	1	1	1
WDR35	1	1	1	1	1	1	1	0.017365	1	0.000211619	1	1
WDR55	1	1	1	1	0.00722497	1	1	1	1	1	1	1
WDR60	1	0.00465357	1	1	1	0.0181296	1	3.90486e-05	1	0.000194534	1	1
WDR7	1	1	1	0.013726	1	0.0289989	1	1	1	1	1	1
WDR81	1	1	1	1	1	0.00243467	1	1	1	1	1	1
WDR90	1	1	1	1	1	1.36179e-06	1	1	1	2.47925e-06	1	1
WFDC2	1	1	1	1	0.00487122	1	1	1	1	1	1	1
WFIKKN1	1	1	1	1	0.00475423	1	1	1	0.00474894	1	1	1
WFS1	1	1	1	1	1	1	1	1	7.12985e-13	1	1	1
WNK1	1	1	1	1	1	0.013918	1	1	1	1	1	1
WRN	1	1	1	1	1	1.1736e-06	1	1	1	1.31719e-10	1	1
WSB1	1	1	1	1	1	1.12372e-09	1	1	1	2.2583e-12	1	1
XRN1	1	1	1	1	1	0.0212519	1	1	1	1	1	1
YIF1A	1	1	1	1	1	1	1	1	1	1.58351e-07	1	1
ZBED1	1	1	1	1	1	1	0.00178579	1	0.000303291	1	1	1
ZBED5	1	1	1	1	1	1	1	1	1	0.000149701	1	1
ZCCHC11	1	1	1	1	1	1	1	0.00170703	1	1	1	1
ZDBF2	1	1	1	0.0112576	1	1	1	1	1	1	1	1
ZDHHC20	1	0.00122066	1	1	1	0.00359527	1	0.000127483	1	0.000327449	1	1
ZDHHC4	1	1	1	1	1	1	1	1	1	2.47083e-05	1	1
ZFC3H1	1	1	1	1	1	0.0148009	1	1	1	0.00100537	1	1
ZFP41	1	1	1	1	1	0.0192104	1	1	1	1	1	1
ZFPM2	1	1	1	0.0113463	1	0.00168838	1	1	1	1	1	1
ZFYVE16	1	1	1	1	1	2.51965e-08	1	0.0104899	1	0	1	1
ZNF282	1	1	1	1	0.00920185	1	1	1	1	1	1	1
ZNF292	1	0.00194527	1	1	1	1	1	1	1	1	1	0.00782822
ZNF318	1	0.00336245	1	0.016125	1	0.000124288	1	1	1	1	1	1
ZNF451	1	0.000143056	1	1	1	0.0118892	1	1	1	1	1	1
ZNF512B	1	1	1	1	1	0.00206255	1	1	1	1	1	1
ZNF536	1	1	1	1	1	0.00451555	1	1	1	1	1	1
ZNF576	1	1	1	1	1	1	1	0.00878035	1	5.46621e-08	1	1
ZNF584	1	1	1	1	1	0.00230106	1	1	1	1.79904e-11	1	1
ZNF646	1	1	1	1	0.000616542	1	1	1	1.11445e-05	1	1	0.0013455
ZNF668	0.00339457	1	1	1	0.015567	1	1	1	1	1	1	1
ZNF76	1	1	1	1	1	1	1	1	1	1.57176e-05	1	1
ZNF829	1	1	1	1	1	0.00306331	1	1	1	0.00126023	1	1
ZRANB2	1	1	1	1	1	0.00573529	1	0.0245734	1	0.0002836	1	1
ZSWIM6	1	1	1	1	1	1	1	1	1	1	1	1
ZXDB	1	1	1	0.00419437	1	0.00929487	1	1	1	1	1	1
ZZEF1	1	1	1	1	1	0.00603914	1	1	1	1	1	1

## Sheet: B (Hypothalamus)
Name	Apr > IBA p-value (H)	IBA > Apr p-value (H)	Apr > Oct p-value (H)	Oct > Apr p-value (H)	Apr > Tor p-value (H)	Tor > Apr p-value (H)	Oct > IBA p-value (H)	IBA > Oct p-value (H)	Oct > Tor p-value (H)	Tor > Oct p-value (H)	Tor > IBA p-value (H)	IBA > Tor p-value (H)
ABCA8	1	1	1	1	1	1	1	1	1	1	1	1
ABCD3	1	0.000492852	1	0.472137	1	5.57754e-05	1	1	1	0.00160843	1	1
ABHD10	1	0.00709747	1	1	1	0.0025738	1	1	1	1	1	1
ABHD8	1	1	1	1	0.00337952	1	1	1	0.00071219	1	1	1
ACAN	4.1618e-11	1	0.000348625	1	1	2.56688e-11	1	1	1	1	1	1
ACE	0.00308739	1	1	1	1	1	1	1	1	1	1	1
ACSBG1	1	1	1	0.0733825	1	1	1	1	1	1	1	1
ACSF2	1	1	1	1	1	1	1	1	1	1	1	1
ACSL4	1	1	1	1	1	0.00103705	1	1	1	0.0109879	1	1
ACSL6	1	1	1	0.553052	1	1	1	1	1	1	1	1
ACSM5	1	1	1	1	0.00359479	1	1	1	1	1	1	1
ADK	1	1	1	1	1	1	1	1	1	0.000106895	1	1
ADO	0.000828663	1	1	1	0.00159039	1	0.00610624	1	0.0099485	1	1	1
AGRN	0.024418	1	1	1	1	1	1	1	0.00519181	1	1	0.0025653
AGRP	1	1	1	0.00341535	1	1	1	1	1	1	1	1
AGT	7.94287e-08	1	1	1	0.0158031	1	1	1	1	1	1	1
AIFM3	1	1	1	1	0.00300694	1	1	1	1	1	1	0.000359364
AK4	0.0257248	1	1	1	1	1	1	1	1	1	1	1
AKAP11	0.000582284	1	1	1	1	8.44239e-05	1	1	1	0.000327492	1	1
AKAP17A	1	1	1	1	1	1	2.22547e-06	1	1.02331e-05	1	1	1
AKR1C1	1	1	1	1	1	1	1	0.000370545	1	1.69659e-05	1	1
AKT1S1	0.000102159	1	1	1	0.000169201	1	1	1	1	1	1	1
ALDH1L1	5.55112e-15	1	1	1	3.78829e-10	1	0.00100694	1	1	1	1	1
ALDH3B1	1	1	1	1	0.000109271	1	1	1	0.0121409	1	1	1
ALDH6A1	0.00134578	1	1	1	1	1	1	1	1	1	1	1
ALG5	1	1	1	1	1	0.00301092	1	1	1	0.00869671	1	1
AMD1	1	1	1	1	1	1	1	1	1	0.0121321	3.17417e-08	1
AMN1	1	0.0102655	1	1	1	0.000466422	1	1	1	1	1	1
ANKRD28	1	1	1	1	1	1.38404e-08	1	1	1	1	1	1
ANKRD34A	1	1	1	1	8.09788e-05	1	1	1	1	1	1	1
ANO6	1	1	1	1	1	1	1	1	1	1	1	1
ANO8	1	1	1	1	5.98037e-06	1	1	1	1	1	1	1
ANP32E	1	1	1	1	1	2.44914e-05	1	1	1	0.00154652	1	1
ANXA1	1	1	1	1	1	1	1	1	1	1	0.00315882	1
AP4E1	0.0187409	1	1	1	1	0.000658063	1	1	1	1	1	1
APBA3	0.000365605	1	1	1	0.00232995	1	1	1	0.0079573	1	1	1
APC2	0.00100242	1	1	1	0.000738674	1	5.89406e-07	1	3.02089e-07	1	1	1
APOE	2.20544e-07	1	1	1	3.00148e-05	1	3.33067e-16	1	2.89344e-08	1	1	1
AQR	1	1	1	1	1	6.37864e-05	0.000422019	1	1	1	1	1
ARHGAP12	1	1	1	1	1	6.05758e-08	1	1	1	1	1	1
ARHGAP18	1	1	1	1	1	0.00019495	0.00367279	1	1	0.000327875	1	1
ARHGAP29	1	1	1	1	1	0.000508389	1	1	1	1	1	1
ARHGDIG	0.000194748	1	1	1	0.00200996	1	1	1	5.32745e-05	1	1	1
ARHGEF1	1	1	1	1	0.00103651	1	1	1	1	1	1	1
ARNTL	0.00142747	1	1	1	1	1	1	1	1	1	1	1
ASB3	1	1	1	1	1	1	1	1	0.0105543	1	1	1
ASCC3	1	1	1	0.0403383	1	1	0.00463023	1	1	1	1	1
ASH2L	1	1	1	0.401408	1	1	1	1	1	1	1	1
ASMTL	1	1	1	1	0.00159856	1	0.000720991	1	1	1	1	1
ASUN	1	1	1	1	1	0.000784522	1	1	1	1	1	1
ATL3	0.0019912	1	1	1	1	1	1	1	1	1	1	1
ATM	1	1	1	1	1	0.00181984	1	1	1	0.000794412	1	1
AVL9	1	1	1	1	1	2.21684e-07	1	1	1	1	1	1
AVP	0.00631792	1	1	1	0.0190818	1	0.000262037	1	0.00202191	1	1	1
AVPI1	0.0188849	1	1	1	0.000424595	1	1	1	1	1	1	1
B2M	1	1	1	1	1	1	1	1	1	1	1	1
B4GALNT4	1.40414e-07	1	1	1	1	3.07957e-05	1.84236e-06	1	1	0.00017226	1	1
B4GALT3	1	1	1	1	0.000245651	1	1	1	1	1	1	1
BAIAP2	0.029144	1	1	1	2.8774e-05	1	1	1	1	1	1	1
BANP	5.27811e-05	1	1	1	0	1	1	1	1	1.92042e-06	3.14647e-05	1
BBS1	1	1	1	1	0.000178104	1	1	1	0.000215114	1	1	1
BBS5	1	1	1	0.935155	1	1	1	1	1	0.0160956	1	1
BCAM	1	1	1	1	0.000515405	1	1	1	1	1	1	1
BCAN	1.93423e-05	1	1	1	0.00166778	1	0	1	3.52542e-10	1	1	4.88236e-05
BCAP29	1	1	1	1	1	1	1	1	1	0.0167223	1	1
BCAT2	1	1	1	1	0.0100057	1	1	1	1	1	1	1
BCDIN3D	1	1	1	0.103153	1	1	1	1	1	0.0163265	1	1
BCL6	3.52585e-10	1	1	1	6.15408e-12	1	1	1	1	1	1	1
BEX4	1	1	1	1	0.000105244	1	1	1	1	1	1	1
BMP2K	0.00130605	1	1	1	1	1	0.0145692	1	1	1	1	1
BOLA1	1	1	1	1	0.00984643	1	1	1	1	1	1	1
BRAP	1	1	1	0.262579	1	0.001199	1	1	1	1	1	1
BRD3	1	1	1	1	0.000233756	1	1	1	0.00664545	1	1	1
BRWD3	0.000637101	1	1	1	1	1	1	1	1	1	1	1
BST1	1	1	1	1	1.12601e-06	1	1	1	0.00614279	1	1	5.18574e-12
BTF3L4	1	1	1	1	1	0.000149628	1	1	1	1	1	1
BTG1	1	1	1	1	1	1	1	1	1	1	1	1
BZW1	1	1	1	1	1	3.13973e-05	1	1	1	0.00547355	1	1
C10orf107	1	0.01629	1	1	1	1	1	1	1	1	1	1
C10orf54	1	1	1	1	0.0205479	1	1	1	1	1	1	1
C11orf96	1	1	1	1	1	1	0.00198556	1	1	1	1	1
C12orf34	1	1	1	0.388349	1	1	0.00616812	1	0.00715246	1	1	1
C12orf4	1	1	1	1	1	0.0252536	1	1	1	1	1	1
C14orf37	0.0129143	1	1	1	1	1	1	1	1	1	1	1
C17orf63	1	1	1	1	1	1	1	1	0.00204913	1	1	0.00406833
C17orf89	1	1	1	1	0.0107104	1	1	1	1	1	1	1
C19orf29	0.0145755	1	1	1	0.00147794	1	0.000265344	1	9.04956e-06	1	1	1
C19orf43	0.00649876	1	1	1	0.0269355	1	1.64251e-05	1	0.000283161	1	1	1
C1orf122	1	1	1	1	0.0136582	1	1	1	1	1	1	1
C1orf124	1	1	1	1	1	1	1	1	1	1	0.000377735	1
C1orf27	1	0.0186192	1	0.196334	1	0.00493549	1	1	1	1	1	1
C1orf35	0.0271666	1	1	1	5.61895e-05	1	1	1	0.0164221	1	1	1
C1orf51	1	1	1	1	1	5.84865e-13	1	1	1	0.00116003	5.35042e-10	1
C1orf61	1	1	0.000942789	1	1	1	1	2.50073e-06	1	1	1	0.00124498
C1orf63	1	1	1	1	1	1	1	1	1	3.89557e-07	1	1
C1QA	7.29862e-05	1	1	1	0.00241458	1	0.00068554	1	1	1	1	1
C1QB	0.00427826	1	1	1	0.00732733	1	1	1	1	1	1	1
C1QC	0.00893429	1	1	1	0.00833458	1	0.00847315	1	0.00740542	1	1	1
C1QTNF4	6.90935e-06	1	1	1	0.000924971	1	1.93925e-05	1	0.00733654	1	1	1
C2CD4C	1	1	1	1	1	1	0.000522915	1	0.000288194	1	1	1
C2orf80	1	1	1	1	1	1	1	1	1	0.00492352	1	1
C4orf34	1	1	1	1	1	0.000139872	1	1	1	1	1	1
C5orf51	1	1	1	1	1	0.0162325	1	1	1	1	1	1
C6orf70	1	1	1	1	1	0.00300305	1	1	1	0.0163274	1	1
C8orf40	1	1	1	1	1	6.47368e-06	1	1	1	0.000439492	1	1
C8orf59	1	1	1	1	1	0.00390321	1	1	1	0.00393101	1	1
C9orf102	1	1	1	0.291909	1	3.08528e-06	1	1	1	1	1	1
C9orf114	1	1	1	1	8.92325e-05	1	1	1	1	1	1	1
C9orf172	1	1	1	1	4.91197e-06	1	1	1	6.01062e-05	1	1	1
C9orf3	1	1	1	1	0.01562	1	1	1	1	1	1	1
CA12	0.00769868	1	1	1	0.000263202	1	1	1	1	1	1	1
CA5B	1	1	1	1	1	1	1	1	1	0.00142219	1	1
CAB39L	1	1	1	1	1	7.33642e-05	1	1	1	1	1	1
CACNG7	1	1	1	0.532809	1.30521e-05	1	1	1	1	1	1	1
CAMK2N2	1	1	1	0.587214	0.00174309	1	5.80805e-07	1	2.73343e-05	1	1	1
CAND2	0.0215503	1	1	1	1	1	0.000187279	1	0.000753819	1	1	1
CAPN7	1	0.000184104	1	0.110594	1	0.00189427	1	1	1	1	1	1
CAPS	1	1	1	0.820033	1	1	1	1	1	1	1	1
CARD10	1	1	1	1	1	1	1	1	0.012412	1	1	1
CARHSP1	1	1	1	1	5.50984e-05	1	1	1	2.45058e-05	1	1	1
CASC4	1	1	1	1	1	1.17718e-07	1	1	1	1	1	1
CBL	0.00314093	1	1	1	1	1	1	1	1	1	1	1
CBX7	1	1	1	1	0.000125215	1	1	1	1	1	1	1
CC2D1A	6.11496e-06	1	1	1	0.000801699	1	1	1	0.000208892	1	1	1
CCDC109B	1	1	1	0.522148	1	1	1	1	1	1	1	1
CCDC120	1	1	1	1	1	1	1	1	0.00918175	1	1	1
CCDC15	1	1	1	1	1	1	1	1	1	0.000257968	1	1
CCDC48	1	1	1	1	7.69496e-08	1	1	1	1	1	1	1
CCDC53	1	1	1	1	1	0.0307685	1	1	1	0.00429017	1	1
CCDC62	1	0.013359	1	0.274001	1	0.000234617	1	1	1	1	1	1
CCDC85B	2.79071e-06	1	1	1	7.33612e-06	1	1	1	6.52056e-09	1	1	1
CCDC86	1	1	1	1	7.00692e-05	1	1	1	1	1	1	1
CCDC88A	1	1	1	1	1	1.00564e-06	1	1	1	1	1	1
CCDC88C	1	1	1	1	1	1	1	1	0.0110035	1	1	1
CCDC93	1	1	1	0.580504	1	1	1	1	1	1	0.00315215	1
CCL27	1	1	1	0.0225433	1	1	1	1	1	1	1	1
CCNC	1	1	1	1	1	0.0230139	1	1	1	1	1	1
CCNG2	1	1	1	1	1	1	1	1	1	1	1	1
CCT6B	1	1	1	1	1	0.00871042	1	1	1	0.010805	1	1
CD44	0.0169459	1	1	1	1	0.0224352	1	1	1	0.00521958	1	1
CD63	1	0.000150121	1	1	1	1	1	0.00581436	1	1	1	1
CDC42EP1	1	1	1	1	1	1	1	1	0.00241172	1	1	1
CDH22	6.54135e-05	1	1	1	1.10511e-05	1	1	1	0.0169194	1	1	1
CDHR1	0.00812868	1	1	1	3.6744e-06	1	1	1	1	1	1	1
CDK5R2	1	1	1	0.647883	1	1	0.000151891	1	0.000484106	1	1	1
CDK7	1	0.00736854	1	1	1	1	1	1	1	1	1	1
CDR1	1	1	1	1	1	1	1	1	2.09752e-05	1	1	1
CDR2	0.0217658	1	1	1	1	1	1	1	1	1	1	1
CEP112	1	1	1	1	1	1	1	1	1	1	1	1
CEP41	1	1	1	0.0982926	1	1	0.000738296	1	0.00076054	1	1	1
CEP63	1	1	1	1	1	1	1	1	1	1	1	1
CFH	1	1	1	1	1	1	1	1	1	0.0127529	0.000642302	1
CHD2	1.71267e-05	1	1	1	1	1	1	1	1	1	1	1
CHGA	1	1	1	1	0.0188062	1	1	1	1	1	1	1
CHI3L1	1	0	1	0.181508	1	2.18417e-06	0	1	1.22935e-09	1	1	1
CHORDC1	1	1	1	1	1	0.000575725	1	1	1	1	1	1
CHRNB1	1	1	1	0.810544	5.21777e-05	1	1	1	1.77891e-05	1	1	0.00025128
CHST2	1	1	1	1	8.89592e-06	1	1	1	1	1	1	1
CHST8	1	0.00242567	1	1	0.0117889	1	1	1	1	1	1	1
CITED2	0.000703128	1	1	1	2.7514e-06	1	1	1	1	1	1	1
CKB	2.66492e-05	1	1	1	0.00270826	1	2.25989e-08	1	6.90901e-05	1	1	1
CLASP2	0.000552732	1	1	1	1	1.00774e-07	1.69999e-08	1	1	9.99201e-16	1	1
CLDN12	1	1	1	1	1	1	0.00131126	1	1	1	9.99559e-06	1
CLIC6	1	1	1	1	0.000814583	1	1	1	1	1	1	1
CLIP4	1	1	1	0.0650231	1	9.00327e-05	1	1	1	1	1	1
CLK1	1	1	1	1	1	0	1	1	1	0.00813526	1	1
CLK4	1	1	1	1	1	1.1511e-07	1	1	1	0.00027002	1	1
CNNM4	1	1	1	1	1	1	1	1	0.00475084	1	1	0.00087184
CNO	0.00531195	1	1	1	0.00225348	1	1	1	1	1	1	1
CNPY4	0.00238861	1	1	1	1	0.0091378	1	1	1	1	1	1
COL11A1	6.01852e-13	1	1	0.241638	1.52145e-07	1	1	1	1	1	1	1
COL11A2	5.5287e-06	1	1	1	1	1	1	1	1	1	1	0.00530224
COL15A1	0.00490185	1	1	1	1	1	1	1	1	1	1	1
COL16A1	1	1	1	1	1	1	1	1	0.0105965	1	1	1
COL27A1	1	1	1	1	7.79201e-05	1	1	1	0.000387542	1	1	0.0061673
COL2A1	1	1	1	0.370446	1	1	2.47516e-05	1	1	1	1	1
COL4A1	1.71943e-05	1	1	1	1	1	1	1	1	1	1	1
COL5A1	1	1	1	1	1	1	0.00810439	1	1	1	1	1
COL9A3	0.0101246	1	1	1	1	1	1.74731e-05	1	0.00155456	1	1	1
COX7A1	1	1	1	1	0.000470287	1	1	1	1	1	1	1
CP	0.00121939	1	1	1	1	1	1.24167e-06	1	1	1	0.000760896	1
CPLX4	0.000186438	1	1	1	0.00945479	1	1	1	1	1	1	1
CRABP1	1	1	1	1	1	0.0202258	1	1	1	1	1	1
CRNKL1	1	1	1	1	1	1	1	1	1	1	2.90616e-06	1
CROCC	8.61539e-05	1	1	1	0.00740961	1	1	1	1	1	1	1
CRYM	0.000602531	1	7.61749e-10	1	1	0.00455518	9.62676e-08	1	1	6.20766e-07	1	1
CSPG4	0.0012551	1	1	1	1	1	0.000382423	1	1	1	1	1
CTTNBP2NL	1	1	1	1	1	1	1	1	1	1	8.77312e-05	1
CTXN1	0.00161112	1	1	0.987909	1	0.00295197	1.19443e-07	1	3.67562e-07	1	1	1
CWC22	1	1	1	1	1	0.000397659	1	1	1	1	1	1
DACT3	5.09349e-06	1	1	1	1	1	6.21149e-07	1	1	1	1	1
DBP	1	1	1	1	0.0155627	1	1	1	1	1	1	1
DDN	1	0.00876052	1	1	0.00761498	1	1	1	1	1	1	1
DDX18	1	1	1	1	1	0.0234815	0.000495354	1	1	4.64111e-05	1	1
DDX21	7.25284e-06	1	1	1	1	4.20294e-05	1	1	1	1	1	1
DEDD2	1	1	1	1	0.00125308	1	1	1	0.00298248	1	1	1
DEXI	0.0307419	1	1	1	0.0071205	1	1	1	1	1	1	1
DGCR14	1	1	1	1	0.00053574	1	1	1	1	1	1	1
DHFR	1	1	1	1	1	0.00103221	1	1	1	1.11361e-07	1	1
DHRS7	1	1	1	1	1	0.00112834	1	1	1	0.0121681	1	1
DIRC2	1	1	1	1	1	1	1	1	1	1	1	1
DIS3L	1	1	1	0.129716	1	1	1	1	1	0.0114998	1	1
DLGAP3	0.00016188	1	1	1	0.00579515	1	0.0114091	1	1	1	1	1
DMPK	1	1	1	1	0.000215835	1	1	1	1	1	1	1
DMXL2	2.45539e-06	1	1	1	1	6.484e-08	0.00574314	1	1	0.000406116	1	1
DNLZ	1	1	1	1	1.97771e-07	1	1	1	1	1	1	1
DOCK8	1	1	1	0.0260502	1	1	1	1	1	1	1	1
DOHH	1	1	1	1	3.98135e-05	1	1	1	1	1	1	1
DPY19L1	1	1	1	1	1	0.000223972	0.00864359	1	1	0.000654426	1	1
DPY19L4	1	1	1	1	1	0.00186685	1	1	1	1	1	1
DUSP1	0.000604428	1	1	1	1	1	0.00831435	1	1	1	1	1
DUSP4	1	1	1	1	0.0120098	1	1	1	1	1	1	1
DUSP7	1	1	1	1	0.000490981	1	1	1	9.64716e-05	1	1	1
DVL1	7.43907e-09	1	1	1	9.6095e-08	1	1	1	2.12547e-05	1	1	1
DYRK1B	1	1	1	1	1.81496e-08	1	1	1	0.000300183	1	1	1.29099e-05
EAPP	1	1	1	1	1	2.97439e-05	1	1	1	1	1	1
EBAG9	1	0.0216231	1	1	1	0.00110249	1	1	1	1	1	1
EBF4	1	1	1	1	0.0221705	1	1	3.22854e-05	0.00325714	1	1	1
ECE1	1	1	1	1	1	1	1	1	1	1	1	1
ECE2	1	1	1	1	7.32492e-09	1	1	6.46854e-05	0.00251644	1	1	1
ECEL1	1	1	1	1	1	1	1	1	0.00285219	1	1	1
ECI2	1	0.000452926	1	1	1	6.8332e-06	1	1	1	0.00316178	1	1
EDEM1	1	1	1	1	1	0.0140156	1	1	1	1	1	1
EDEM3	5.14065e-05	1	1	1	1	1	0.00326938	1	1	1	0.00051466	1
EEFSEC	1	1	1	1	0.0138891	1	1	1	1	1	1	1
EFHC1	1	1	1	0.549915	1	1	1	1	1	1	1	1
EFNA3	1	1	1	1	1	1	1	1	1	1	1	1
EHBP1L1	1	1	1	1	4.92897e-05	1	1	1	1	1	1	1
EIF4E	1	1	1	1	1	1	1	1	1	2.47985e-11	1	1
ELL	1	1	1	1	1	1	1	1	0.00482454	1	1	1
ELN	1.90847e-13	1	1	1	0.000240282	1	1.96444e-06	1	0.00136796	1	1	0.000170232
EME2	1	1	1	1	0.0292917	1	1	1	1	1	1	1
EMID1	1	1	1	0.020966	1	1	0.000281812	1	0.00104004	1	1	1
EML5	1	1	1	1	1	0.0037872	1	1	1	1	1	1
ENG	8.21016e-07	1	1	1	0.000376895	1	1	1	1	1	1	0.000302548
ENOPH1	1	1	1	1	1	0.00107781	1	1	1	1	1	1
ENTPD2	1	1	1	1	0.00858383	1	0.00183909	1	1	1	1	1
EPC2	1	1	1	1	1	2.2682e-06	1	1	1	1	1	1
EPG5	1.83709e-05	1	1	1	1	0.0017898	0.00710223	1	1	1	1	1
EPM2AIP1	0.000464101	1	1	1	1	1	0.00359672	1	1	1	1	1
ERBB2IP	1	1	1	1	1	2.63849e-11	1	1	1	2.7306e-07	1	1
ERC1	0.000679884	1	1	1	1	1	0.00188916	1	1	1	1	1
ERCC6	0.0172234	1	1	1	1	1	1	1	1	1	1	1
ERF	1	1	1	1	6.77843e-05	1	1	1	3.28646e-07	1	1	1
ERLIN1	1	0.00101257	1	1	1	0.0137907	1	1	1	1	1	1
ESRRA	1	1	1	1	0.000145032	1	1	1	0.0129346	1	1	0.00154196
ETV5	0.000473296	1	1	1	1	1	1	1	1	1	1	1
EXOC1	1	1	1	1	1	0.000504153	1	1	1	8.97808e-07	0.00240961	1
FABP4	1	1	1	1	1	1	1	1	0.000499321	1	1	1
FABP5	1	1	1	1	1	1	1	0.000166951	1	0.000535903	1	1
FAM102B	1	1	1	0.46664	1	1	1	1	1	1	1	1
FAM107A	1	1	1	1	0.0307841	1	1	1	1	1	1	1
FAM169A	1	1	1	1	1	6.5707e-07	1	1	1	1	1	1
FAM171A2	1	1	1	1	5.76593e-06	1	1	1	6.08548e-07	1	1	1
FAM173A	0.00533143	1	1	1	0.0170961	1	1	1	0.000576419	1	1	1
FAM175B	1	1	1	1	1	0.0265332	1	1	1	1	1	1
FAM179B	1	1	1	1	1	0.0121034	1	1	1	1	1	1
FAM181B	3.05322e-05	1	1	1	6.85963e-06	1	1	1	1	1	1	1
FAM203B	1	1	1	1	0.0034702	1	1	1	1	1	1	1
FAM214A	1	1	1	0.342023	1	2.85837e-06	1	1	1	0.00047688	1	1
FAM49B	1	8.32364e-05	1	1	1	4.24513e-05	1	1	1	0.00510839	1	1
FAM59A	1	1	1	1	0.0114627	1	1	1	1	1	1	1
FAM82B	1	1	1	1	1	0.00184826	1	1	1	1	1	1
FAM83H	1	0.00260237	1	1	1	1	1	1	1	1	1	1
FAM84A	0.00944203	1	1	1	0.00246798	1	1	1	1	1	1	1
FAM98C	1	1	1	1	1	1	1	1	0.0035538	1	1	1
FBRSL1	0.00352747	1	1	1	1	1	1	1	1.20163e-05	1	1	1
FBXL14	1	1	1	1	0.0279412	1	1	1	0.00513785	1	1	1
FBXL19	1	1	1	1	8.37803e-10	1	1	1	1	1	1	1
FBXO30	1	1	1	1	1	1	1	1	1	1	0.000372906	1
FBXO46	1	1	1	1	0.000692703	1	1	1	0.0162044	1	1	1
FERMT2	1	1	1	1	1	7.06662e-05	1	1	1	1	1	1
FIS1	1	1	1	1	0.000904406	1	1	1	0.000382499	1	1	1
FMO5	1	1	1	1	1	1	1	1	0.00526955	1	1	1
FRAT1	1	1	1	1	5.53246e-05	1	1	1	0.00183253	1	1	1
FRG1	1	1	1	1	1	0.00165833	1	1	1	1	1	1
FUZ	1	1	1	1	2.68734e-08	1	1	0.00187041	0.0017068	1	1	1
FXYD1	3.33613e-09	1	1	1	0.00127678	1	1	1	1	1	1	1
FZD9	1	1	1	1	1	1	1	0.000597922	1	1	1	0.00179375
GABRB1	0.00304152	1	1	1	0.0128379	1	1	1	1	1	1	1
GAL	0.00180956	1	1	1	0.0024885	1	1	1	1	1	1	1
GAL3ST3	1	1	1	1	0.000498443	1	1	0.00735094	1	0.0012066	1	1
GBE1	1	1	1	1	1	3.63493e-05	1	1	1	8.91935e-05	1	1
GEMIN2	1	1	1	1	1	1	1	0.00887686	1	1	1	1
GFRA1	1	1	1	1	0.00400293	1	1	1	1	1	1	1
GIT2	1	1	1	1	1	1	1	1	1	1	1	1
GJC2	1	1	1	1	1	1	1	8.11654e-05	1	6.08175e-05	1	1
GLE1	1	1	1	1	0.0152917	1	1	1	1	1	1	1
GLMN	1	1	1	1	1	5.81114e-05	1	1	1	1	1	1
GLT25D1	1	1	1	1	2.39078e-05	1	1	1	0.0010477	1	1	1
GLTSCR1	1	1	1	1	0.000506384	1	1	1	2.82284e-05	1	1	1
GNPDA1	1	1	1	1	1	1	1	0.00245287	1	1	1	0.0038416
GP1BB	0.000129037	1	1	1	0.00155837	1	0.000402401	1	0.00359965	1	1	1
GPAM	1	1	1	0.411835	1	1.37447e-06	0.0163686	1	1	1	1	1
GPATCH1	1	1	1	1	1	1	1	1	1	0.00463981	1	1
GPC1	0.000132957	1	1	1	2.70891e-06	1	1	1	0.00354039	1	1	1
GPR17	0.000373587	1	1	1	0.0196836	1	1	1	1	1	1	1
GPR173	0.0158686	1	1	1	0.0106573	1	1	1	1	1	1	1
GPR98	1	1	1	1	1	1	1	1	0.00330372	1	1	0.00464738
GPRC5C	1	1	1	1	1	1	0.00144961	1	0.000691466	1	1	1
GRAMD3	1	0.0139591	1	0.0767277	1	0.000201219	1	1	1	1	1	1
GRIN2B	1	1	1	1	1	1	1	1	1	1	1	1
GRIN3B	1	1	1	1	0.000944854	1	1	1	0.000289429	1	1	1
GRIP2	1	1	1	1	5.06156e-06	1	1	1	1	1	1	1
GSG1L	1	1	1	1	0.00591374	1	1	1	1	1	1	1
GTF2H1	1	3.00517e-05	1	1	1	0.0020165	1	1	1	0.0149441	1	1
GTF2H3	1	1	1	1	1	1	1	1	1	0.000145431	1	1
GTF3C3	1	1	1	1	1	0.000675417	1	1	1	0.0115828	1	1
GTPBP2	1	1	1	1	0.00293685	1	1	1	1	1	1	1
GTPBP6	0.0271207	1	1	1	1	1	0.00306504	1	1	1	1	1
H2AFX	0.000186238	1	1	1	4.83392e-06	1	0.0027975	1	0.000147407	1	1	1
HAPLN2	1	1	1	1	1	1	1	1	1	1	1	1
HAPLN4	0.000264819	1	1	1	0.00292572	1	0.0158987	1	1	1	1	1
HAUS1	1	1	1	1	1	0.00355542	1	1	1	1	1	1
HCFC2	1	1	1	1	1	0.00149934	1	1	1	1	1	1
HCN2	0.000128004	1	1	1	6.66371e-05	1	1	1	1	1	1	1
HDAC4	0.0293534	1	1	1	4.95892e-07	1	1	1	1	1	1	0.000128959
HDAC5	1	1	1	1	9.73411e-08	1	1	1	0.000905208	1	1	1
HEATR6	1	1	1	1	1	1	1	1	1	1	1	1
HERC3	1	1	1	1	1	9.67384e-05	1	1	1	1	1	1
HIGD1A	1	1	1	1	1	0.00171361	1	1	1	7.53567e-05	1	1
HIST1H1C	0.00385296	1	1	0.186523	7.19203e-05	1	1	1	1	1	1	1
HLA-G	1	0.0131666	1	1	1	0.0289127	1	1	1	1	1	1
HMGCS1	1	1	1	0.0508052	1	9.73778e-11	1	1	1	1	1	1
HOOK2	1	1	1	1	0.000946613	1	1	1	1	1	1	1
HPD	1	1	1	1	1.67915e-05	1	1	1	0.00659238	1	1	1
HR	1	1	1	1	5.09315e-05	1	1	1	1	1	1	1
HSD11B1L	1	1	1	1	0.00345371	1	1	1	0.000542827	1	1	1
HSF4	1	1	1	1	0.0314129	1	1	1	1	1	1	1
HSPA13	1	1	1	1	1	1.89882e-06	1	1	1	1	1	1
IBTK	1	1	1	1	1	2.00705e-06	0.0147646	1	1	0.00435045	1	1
ID2	1	1	1	1	1	1	1	1	1	1	2.02144e-08	1
ID3	1	1	1	1	3.79466e-05	1	1	1	1	1	1	1
ID4	6.40528e-11	1	1	1	2.40868e-07	1	0.000467183	1	1	1	1	1
IDI1	1	1	1	1	1	1	1	1	1	1	1	1
IFITM10	1	1	1	1	0.000422211	1	1	1	1	1	1	1
IFNAR1	1	0.000161687	1	1	1	3.61e-06	1	1	1	9.58477e-05	1	1
IFT81	1	0.02125	1	1	1	0.000221407	1	1	1	0.00181557	1	1
IFT88	1	1	1	1	1	1	1	1	1	0.00164548	1	1
IGFBP4	1	1	1	1	0.00393996	1	1	1	1	1	1	1
IGLON5	1	1	1	1	1	1	1	1	0.000190565	1	1	1
IGSF1	6.69075e-06	1	4.05705e-05	1	0.00189194	1	1	1	1	1	1	1
IGSF21	1	0.00238392	1	1	1	1	1	1	1	1	1	1
IL34	1	1	1	1	0.000898508	1	1	1	1	1	1	1
IL6R	1	1	1	1	0.00159039	1	1	1	1	1	1	1
IL6ST	1	1	1	0.393985	1	8.10192e-05	1	1	1	1	1	1
INF2	1	1	1	1	1	1	1	0.000517454	1	1	1	0.00433999
INO80	0.00117928	1	1	1	1	1	1	1	1	1	1	1
INSIG1	1	1	1	1	0.0313258	1	1	1	1	1	1	1
INTS2	1	1	1	1	1	0.00981883	1	1	1	1	1	1
IQGAP1	0.0120912	1	1	1	1	0.00636143	1	1	1	1	1	1
IREB2	1	1	1	1	1	1	1	1	1	1	0.00235121	1
IRF2	1	1	1	1	1	1	1	0.000810531	1	1	1	1
IRF2BP1	0.00414721	1	1	1	0.0104168	1	6.26117e-06	1	7.0058e-05	1	1	1
IRF2BPL	0.000164162	1	1	1	0.00233945	1	2.24026e-05	1	0.000392178	1	1	1
ISLR2	0.000147822	1	1	1	1	1	1	1	1	1	1	1
ITGAE	1	1	1	1	1	0.000405418	1	1	1	1	1	1
ITGAM	1	1	1	0.535136	1	1	1	1	1	1	1	1
ITPR2	1	1	1	1	1	1	1	1	1	1	1	1
JAG2	0.0240068	1	1	1	0.00401485	1	1	1	6.12098e-06	1	1	1
JOSD2	1	1	1	1	0.0140289	1	1	1	1	1	1	1
JUN	1	1	1	1	1	1	1	0.00131865	1	1	1	0.000140209
JUND	1.10913e-08	1	1	1	1.54609e-05	1	0	1	8.88178e-16	1	1	8.15414e-05
KBTBD11	1	1	1	1	0.0168426	1	1	1	1	1	1	1
KCNC4	0.000465447	1	1	1	1	1	1	1	1	1	1	1
KCNIP4	0.0010556	1	1	1	1	1	1	1	1	1	1	1
KCNJ4	1	1	1	1	0.0309197	1	1	1	1	1	1	1
KCNN2	1	1	1	0.378648	1	1	1	1	1	1	1	1
KCTD15	0.0264387	1	1	0.343161	0.00212133	1	1	1	1	1	1	1
KDR	1	1	1	1	1	1.27099e-05	1	1	1	1	1	1
KIAA0556	0.000194094	1	1	1	1	1	0.00529412	1	1	1	1	1
KIAA0564	1	1	1	1	1	1	1	1	1	1	1	1
KIAA1033	1	1	1	1	1	1	1	1	1	0.000470754	1	1
KIAA1377	1	4.04951e-07	1	0.1395	1	1	1	1	1	1	1	1
KIAA1530	1	1	1	1	0.0059585	1	1	1	1	1	1	1
KIAA1644	1	1	1	1	0.00443572	1	1	1	0.00255636	1	1	1
KIAA1755	0.000241161	1	1	1	1	1	0.00133284	1	1	1	1	1
KIAA1984	1	1	1	1	1	1	1	1	1	1	1	0.0013295
KIF26A	0.0084287	1	1	1	1	1	1	1	1	1	1	1
KIF5B	1	1	1	1	1	2.15561e-05	1	1	1	0.00257293	1	1
KIFC2	1	1	1	1	0.00167923	1	1	1	1	1	1	0.00116131
KLF10	1	1	1	0.252842	1	1	1	1	0.000371793	1	1	1
KLF13	1	1	1	1	0.020455	1	1	1	1	1	1	1
KLF15	3.02957e-07	1	1	1	1.43352e-12	1	1	1	9.90683e-08	1	1	1
KLHDC10	1	1	1	1	1	1	1	1	1	6.24517e-05	1	1
KLHL21	1	1	1	1	3.46452e-07	1	1	1	1	1	1	1.31951e-07
KLHL24	0.00691036	1	1	1	1	1	1	1	1	1	1.27423e-05	1
KLHL26	1	1	1	1	0.000535675	1	1	1	0.017684	1	1	1
KLHL36	1	1	1	1	1	1	1	1	0.00715918	1	1	1
KRBA1	1	1	1	1	0.00418857	1	1	1	0.00604152	1	1	1
KRT77	1.9782e-12	1	1.10825e-09	1	3.20698e-10	1	1	1	1	1	1	1
LAMA5	1	1	1	1	1	1	1	1	0.0119488	1	1	1
LAMC3	0.00442053	1	1	1	0.011816	1	1	1	1	1	1	1
LAMP2	1	1	1	1	1	4.74256e-06	1	1	1	0.00384341	1	1
LDHA	1	1	1	1	1	8.36298e-12	1	1	1	6.52668e-09	1	1
LDLR	1	1	1	0.240283	1	1	0.000148318	1	0.000192694	1	1	1
LEMD2	1	1	1	1	0.00292941	1	1	1	1	1	1	1
LETMD1	1	1	1	1	1	1	1	1	1	0.00149798	1	1
LGI4	1	1	1	1	0.000244234	1	1	1	1	1	1	1
LIAS	1	1	1	1	1	0.0129126	1	1	1	1	1	1
LIG4	1	1	1	1	1	1	1	0.0020967	1	1	1	1
LIMK2	1	1	1	1	1	1	1	1	1	1	1	1.75138e-07
LINGO2	1	1	1	1	0.00117423	1	1	1	1	1	1	1
LINS	1	1	1	1	1	0.0010772	1	1	1	1	1	1
LITAF	0.0181756	1	1	1	0.00410075	1	1	1	0.00524243	1	1	1
LMBRD2	1.1381e-06	1	1	1	1	3.14707e-06	1	1	1	1	1	1
LPPR3	0.000239779	1	1	1	0.00338873	1	1	1	0.000123757	1	1	1
LRFN1	0.000780188	1	1	1	0.014035	1	0.00713949	1	1	1	1	1
LRFN3	1	1	1	1	0.00394985	1	1	1	1	1	1	1
LRFN4	1	1	1	1	0.025332	1	1	1	0.00118862	1	1	1
LRIF1	1	1	1	1	1	1	1	1	1	1	9.6208e-05	1
LRP12	0.000306648	1	1	1	1	1	1	1	1	1	1	1
LRPPRC	1	1	1	1	1	7.21958e-07	1	1	1	5.07486e-06	1	1
LRRC48	1	1	1	0.138688	0.00149303	1	1	1	1	1	1	1
LRRC4B	3.40198e-08	1	1	1	5.66436e-08	1	5.07406e-05	1	6.44726e-05	1	1	1
LRRC57	1	1	1	1	1	1	1	1	1	0.00580924	1	1
LRRC8C	1	1	1	1	1	0.0258279	1	1	1	0.00076729	1	1
LSG1	1	1	1	1	1	0.0207438	1	1	1	1	1	1
LSMD1	0.0110482	1	1	1	0.0197579	1	1	1	1	1	1	1
LSS	1	1	1	1	0.00255779	1	1	1	1	1	1	1
LY6H	1	1	1	1	0.00664585	1	1	1	1	1	1	1
LY9	1	1	1	0.313144	1	0.0295007	0.00223393	1	1	0.000874672	1	1
LYPD1	0.00175988	1	1	1	0.000775947	1	1	1	1	1	1	1
MACROD1	0.00423368	1	1	1	0.00334358	1	1	1	1	1	1	1
MAFG	1	1	1	1	0.0263236	1	1	1	1	1	1	1
MAP1B	0.0106831	1	1	1	1	1	1	1	1	1	1	1
MAP1S	1	1	1	1	1	1	1	1	0.000141902	1	1	1
MAP3K10	1	1	1	1	1.85274e-07	1	1	1	7.07571e-06	1	1	1
MAP4K2	1	1	1	1	0.0185797	1	1	1	1	1	1	3.30772e-05
MAP4K3	1	1	1	1	1	2.96618e-05	1	1	1	1	1	1
MAP9	1	1	1	1	1	1	1	1	1	0.00234099	1	1
MAPKAPK5	1	1	1	1	1	0.00055801	1	1	1	1	1	1
MARCKS	1.9079e-09	1	1	1	7.27413e-10	1	1.9102e-08	1	5.89565e-09	1	1	1
MCART1	1	1	1	1	1	9.73647e-05	1	1	1	0.0163256	1	1
MCCC2	1	1	1	1	0.00371381	1	1	1	1	1	1	1
ME1	1	1.49636e-12	1	1	1	1.08913e-13	1	1	1	1	1	1
ME2	1	1	1	1	1	4.55904e-05	1	1	1	1	1	1
MED13	6.60387e-06	1	1	1	1	0.0106782	0.00123624	1	1	1	0.00422355	1
MED6	1	0.000237714	1	1	1	7.47183e-06	1	1	1	0.00626526	1	1
MEF2D	0.00588294	1	1	1	1	1	1.90656e-08	1	1	1	1	1
MEST	1	1	1	1	0.0187134	1	1	0.000103899	1	1	1	0.000410379
METRN	7.80175e-05	1	1	1	0.000578278	1	0.00335685	1	0.0144845	1	1	1
MEX3C	1	1	1	1	1	1	1	1	1	1	1	1
MEX3D	1	1	1	1	6.46799e-11	1	1	1	1.67586e-06	1	1	5.62516e-06
MFSD12	1	1	1	1	4.3916e-06	1	1	1	0.000734277	1	1	1
MFSD3	0.000181744	1	1	1	0.000319223	1	0.00261215	1	0.00389408	1	1	1
MGAT5B	1	1	1	1	1	1	1	1	0.00352511	1	1	1
MGLL	1	1	1	1	0.000559888	1	1	1	1	1	1	1
MIA3	1	1	1	1	1	0.000815968	1	1	1	1.61357e-05	1	1
MICALL1	1	1	1	1	1	1	8.81043e-05	1	0.00351795	1	1	1
MID1IP1	1.97127e-05	1	1	1	0.000116364	1	1	1	1.25077e-08	1	1	1
MIDN	0.0114925	1	1	1	1.63029e-05	1	1	1	2.19089e-06	1	1	1
MKNK1	1	1	1	1	0.00379678	1	1	1	1	1	1	1
MKNK2	0.00746957	1	1	1	0.000237847	1	1	1	0.00114371	1	1	1
MLC1	4.05863e-07	1	1	1	5.45132e-05	1	1	1	1	1	1	1
MMADHC	1	1	1	1	1	0.000208012	1	1	1	1.53887e-06	1	1
MMP15	6.33478e-06	1	1	1	0.01319	1	1	1	1	1	1	1
MMP17	0.0172208	1	1	1	1	1	1	1	0.000912494	1	1	1
MNAT1	1	1	1	1	1	1	1	1	1	0.00877218	1	1
MOCS2	1	1	1	1	1	0.0280224	1	1	1	0.0018674	1	1
MON1A	1	1	1	1	1.17323e-08	1	1	1	1	1	1	1
MPPE1	1	1	1	1	1.26507e-05	1	1	1	1	1	1	1
MPPED1	0.0285743	1	1	1	0.0284105	1	1	1	1	1	1	1
MPST	0.00848103	1	1	1	0.0080624	1	1	1	0.00545908	1	1	1
MRI1	1	1	1	1	1	1	1	1	0.00013744	1	1	1
MRPL1	1	0.00201544	1	1	1	5.05929e-05	1	1	1	0.00178026	1	1
MRPL22	1	1	1	1	1	0.00492015	1	1	1	1	1	1
MRPL34	1	1	1	1	0.000507763	1	1	1	1	1	1	1
MRPL39	1	1	1	1	1	1	1	1	1	0.00795505	1	1
MRPL54	0.000234838	1	1	1	0.00137843	1	1	1	1	1	1	1
MRPS34	0.00479506	1	1	1	0.0119704	1	0.000151121	1	0.00150628	1	1	1
MRPS35	1	1	1	1	1	1	1	1	1	0.00965354	1	1
MTA3	1	1	1	1	1	0.00252111	1	1	1	1	1	1
MTHFD2	0.000105267	1	1	1	0.00452147	1	1	1	1	1	1	1
MVD	1	1	1	1	0.000462646	1	1	1	1	1	1	1
MYH7	0.0145432	1	1	1	0.00161524	1	1	1	1	1	1	1
MYSM1	0.00559879	1	1	1	1	0.00227843	1	1	1	1	1	1
NAB2	1	1	1	1	1	1	1	1	1	1	1	4.12056e-05
NAMPT	1	1	1	1	1	2.96895e-06	1	1	1	1	1	1
NAPRT1	1	0.000282432	1	1	1	1	1	1	1	1	1	1
NAT14	1	1	1	1	0.00944819	1	1	1	0.0125345	1	1	1
NBEA	0.0139004	1	1	1	1	1	1	1	1	1	1	1
NBN	1	0.00967498	1	1	1	0.00172596	1	1	1	1	1	1
NCOA2	6.17363e-07	1	1	0.0551445	1	1	1	1	1	1	1	1
NEK1	1	1	1	1	1	0.0315022	0.00601705	1	1	0.00349286	1	1
NES	0.000611498	1	1	1	1	1	1	1	1	1	1	1
NFE2L3	1	1	1	1	1	0	1	1	1	1	4.81122e-10	1
NFIC	2.2317e-05	1	1	1	1.81401e-08	1	0.00417614	1	2.08415e-05	1	1	1
NGEF	0.00501084	1	1	1	0.000411599	1	1	1	1	1	1	1
NGLY1	1	1	1	1	1	5.93802e-05	1	1	1	1	1	1
NKX2-1	7.10991e-05	1	1	1	1.92884e-08	1	1	1	0.00929466	1	1	1
NLN	1	1	1	1	1	0.00146327	1	1	1	1	1	1
NME3	1	1	1	1	5.08095e-06	1	1	1	1	1	1	1
NOTCH1	0.0174149	1	1	1	1	1	1	1	1	1	1	1
NOTCH3	1	1	1	1	1	1	0.000750156	1	1	1	1	0.00104199
NOTUM	0.000105267	1	1	1	0.0242244	1	1	1	1	1	1	1
NOVA1	1	3.54621e-05	1	0.0237812	0.000163971	1	1	1	1	1	1	1
NOVA2	0.025059	1	1	1	0.00104437	1	1	1	1	1	1	1
NPAT	5.71776e-05	1	1	1	1	0.000198497	1	1	1	1	1	1
NPM1	1	0.000864498	1	1	1	5.66911e-05	1	1	1	1	1	1
NPY	1	1.3234e-05	8.59175e-05	1	0.000192515	1	1	1	1	1	1	1
NR2F1	0.00130672	1	1	1	1	1	0.00793523	1	1	1	1	0.000647014
NR2F6	5.5629e-05	1	1	1	3.74312e-07	1	1	1	0.00212588	1	1	1
NR3C2	1	1	1	1	1	1	1	1	1	1	1	1
NRIP3	1	0.00260204	1	0.40365	1	0.000531111	1	1	1	1	1	1
NSDHL	1	1	1	1	0.0192759	1	1	1	0.00744388	1	1	1
NT5C3	1	0.000162018	1	1	1	4.26106e-05	1	1	1	1	1	1
NT5DC3	3.82731e-05	1	1	1	1	1	1	1	1	1	1	1
NTSR2	0.0113129	1	1	1	1	1	1.68022e-06	1	0.00209192	1	1	1
NUDT5	1	1	1	1	1	1	1	0.00916056	1	0.0161042	1	1
NUFIP2	0.000482806	1	1	1	1	0.00195693	1	1	1	1	1	1
NUP155	0.00451851	1	1	1	1	0.000554713	1	1	1	1	1	1
NUPL1	1	1	1	1	1	1	1	1	1	1	1	1
NWD1	0.000183894	1	1	1	0.000318124	1	0.0156294	1	1	1	1	1
NXF1	1	1	1	1	1	1	1	1	1	1	1	1
OBSCN	0.00398218	1	1	1	1	1	0.00129893	1	1	1	1	1
OPA1	1	1	1	1	1	2.55195e-05	1	1	1	1	1	1
OPLAH	1	1	1	1	0.000822948	1	0.000304491	1	1	1	1	1
ORAI1	1	1	1	1	1	1	1	1	0.0032934	1	1	1
ORC2	1	0.0129526	1	1	1	1	1	1	1	1	1	1
OSBPL8	0.0145088	1	1	1	1	0.00168384	1	1	1	0.00516286	1	1
P2RX6	1	1	1	1	6.27903e-05	1	1	1	1	1	1	1
PABPN1	0.0140295	1	1	1	1	1	0.0158123	1	1	1	1	1
PACSIN3	1	1	1	1	0.0107657	1	1	1	1	1	1	1
PALM	1	1	1	1	0.000127745	1	1	1	0.0018886	1	1	1
PAN3	3.55216e-06	1	1	1	1	1	1	1	1	1	1	1
PANX2	1	1	1	1	7.83904e-08	1	1	1	0.000272347	1	1	1
PAQR3	1	1	1	1	1	1	1	0.00544759	1	1	1	1
PAQR6	1	1	1	1	5.07927e-13	1	1	4.30767e-14	3.35016e-10	1	1	1
PARN	1	1	1	1	1	0.000169358	1	1	1	0.0142313	1	1
PCDHGC4	7.88952e-08	1	1	1	3.25369e-10	1	1	1	0.00293618	1	1	1
PCDHGC5	1	1	1	1	1.36397e-05	1	1	1	1	1	1	1
PCNP	1	1	1	1	1	8.30896e-06	1	1	1	0.000101805	1	1
PCSK1N	1	1	1	1	0.000738291	1	1	0	0	1	1	1
PCYOX1L	1	1	1	1	0.00281784	1	1	1	1	1	1	1
PDE1A	0.0224994	1	1	1	1	0.000223472	1	1	1	0.00419242	1	1
PDIA2	1	1	1	1	1.49103e-13	1	1	1	1	1	1	1
PDK4	1	1	1	0.878079	1	4.59385e-05	1	1	1	1	1	1
PDXP	0.00109709	1	1	1	0.00147236	1	1.95609e-05	1	1.92851e-05	1	1	1
PDZRN4	1	1	1	1	0.00456639	1	1	1	1	1	1	1
PENK	1	1	1	1	1	1	1	1	1	1	1	1
PEX5L	1	1	1	1	1	1	1	1	1	1	1	1
PGAP1	1	0.000528795	1	0.311556	1	0.000707411	1	1	1	1	1	1
PGM2	1	1	1	0.0948916	1	1	1	1	1	1	1	1
PGM2L1	0.00853815	1	1	1	1	1	1	1	1	1	1	1
PHF23	1	1	1	1	0.00600612	1	1	1	1	1	1	1
PIGB	1	1	1	1	1	1	1	1	1	0.00713926	1	1
PIGK	1	1	1	1	1	0.00168698	1	1	1	1	1	1
PIM3	1	1	1	1	3.89654e-05	1	1	1	0.00604277	1	1	1
PIR	1	1	1	0.0690185	1	1	1	1	1	1	1	1
PITPNM3	1	1	1	1	1	1	0.00209193	1	0.00014273	1	1	1
PITX2	1	1	1	1	2.46688e-05	1	1	1	1	1	1	1
PLA1A	1	1	1	1	1	1	1	1	1	1	1	1
PLA2G16	1	1	1	1	0.010093	1	1	1	1	1	1	1
PLCG2	0.0283585	1	1	1	1	1	1	1	1	1	1	1
PLCXD3	0.0041829	1	1	1	1	1	1	1	1	1	1	1
PLEKHB1	3.5173e-05	1	1	1	0.000378423	1	6.64138e-06	1	0.00238553	1	1	1
PLEKHG1	0.0159868	1	1	1	1	1	1	1	1	1	1	1
PLEKHG3	1	1	1	1	1	1	1	1	1	1	1	1
PLEKHO2	1	1	1	1	0.000450162	1	1	1	1	1	1	1
PLIN3	0.00147413	1	1	1	1	1	1	1	1	1	1	1
PLK1S1	1	0.00518052	1	0.600368	1	0.000182288	1	1	1	1	1	1
PLOD2	1	1	1	1	1	0.00281873	1	1	1	2.12311e-05	1	1
PLS3	1	1	1	1	1	6.09247e-07	1	1	1	0.00011101	1	1
PMEPA1	0.000574378	1	1	1	1	1	1	1	1	1	1	1
PMPCB	1	1	1	1	1	0.0113708	1	1	1	9.91121e-05	1	1
PNMA5	1	0.0128087	1	1	9.91224e-05	1	1	1	1	1	1	1
PNRC1	1	1	1	1	1	1	1	1	1	1	1	1
PODXL2	1	1	1	1	4.99905e-05	1	1	1	0.00653207	1	1	1
POGK	1	1	1	1	0.0220507	1	1	1	0.0124135	1	1	1
POMP	1	1	1	1	1	1	1	1	1	9.70697e-05	1	1
POP7	1	1	1	1	0.00117003	1	1	1	1	1	1	1
POT1	1	1	1	1	1	1	1	1	1	0.00251157	1	1
PPIL4	1	1	1	0.59023	1	1	1	1	1	1	1	1
PPP1R17	0.00141293	1	1	1	2.84497e-05	1	1	1	0.00280983	1	1	1
PPP1R1B	5.07831e-05	1	1	1	0.0117751	1	0.0033618	1	1	1	1	1
PPP2R3A	1	1	1	1	1	0.0172944	1	1	1	0.00209754	1	1
PPP3CC	1	0.00191655	1	0.28324	1	0.000164403	1	1	1	1	1	1
PPP4R2	0.00267287	1	1	1	1	1	1	1	1	1	1	1
PPP4R4	0.0196429	1	1	1	1	1	1	1	1	1	1	1
PPTC7	1	1	1	1	1	1	9.18622e-08	1	1	1	1	1
PQLC2	1	1	1	1	1	1	1	1	0.0018884	1	1	1
PRDM15	0.00234447	1	1	1	0.0019582	1	0.0023705	1	0.00186902	1	1	1
PRKD3	1	1	1	1	1	0.00753447	1	1	1	1	1	1
PRKDC	0.000207549	1	1	1	1	1	1	1	1	1	1	1
PRMT3	1	1	1	1	1	1	1	1	1	0.00185405	1	1
PRR5	1	1	1	0.182506	0.0102782	1	1	1	1	1	1	1
PRR7	2.07297e-06	1	1	1	7.91528e-05	1	1	1	0.0124253	1	1	1
PRRT1	0.000102602	1	1	1	0.000904502	1	1	1	1	1	1	1
PTBP2	1	1	1	1	1	2.55154e-05	1	1	1	1	1	1
PTCH1	1	1	1	1	0.00150086	1	1	1	4.46973e-07	1	1	4.12359e-05
PTGER1	2.17624e-05	1	1	1	9.95099e-06	1	1	1	2.33781e-05	1	1	1
PTP4A1	1	2.65751e-05	1	1	1	3.4166e-05	1	0.000259109	1	0.000294456	1	1
PVRL3	1	0.00201892	1	1	1	0.000243032	1	1	1	1	1	1
PYGM	1	1	1	1	0.0236482	1	1	1	0.0044295	1	1	1
QSER1	1	1	1	1	1	0.00299662	1	1	1	1	1	1
RAB40C	1	1	1	1	1	1	1	1	0.0102113	1	1	1
RABEP2	1	1	1	1	1	1	1	1	0.00617345	1	1	1
RAD50	1	1	1	0.0903295	1	0.000497582	1	1	1	3.7943e-12	1	1
RAI1	0.000359928	1	1	1	0.000138748	1	2.03521e-05	1	5.70511e-06	1	1	1
RALGAPA2	1	1	1	1	1	0.000214747	1	1	1	1	1	1
RAMP1	3.56424e-05	1	1	1	6.26244e-05	1	1	1	9.53606e-06	1	1	1
RAPH1	0.000610529	1	1	1	1	1	1	1	1	1	1	1
RARS	1	0.0123902	1	1	1	1	1	0.000185847	1	1	1	1
RASA2	0.0158982	1	1	1	1	0.00394812	1	1	1	1	1	1
RASAL1	1	1	1	1	1	1	4.97217e-05	1	0.000363199	1	1	1
RASD1	1	1	1	1	9.65696e-08	1	1	1	0.00011329	1	1	0.000721816
RASD2	0.000340561	1	1	1	0.00137554	1	1	1	1	1	1	1
RASSF1	1	1	1	1	0.00151094	1	1	1	1	1	1	1
RBM14	1	1	1	1	0.000401297	1	1	1	1	1	1	4.23575e-07
RBM14-RBM4	1	1	1	1	1.96043e-05	1	1	1	2.16548e-05	1	1	0.00181756
RBM3	1	1	1	1	1	1	1	1	1	1	1	1
RBM4B	0.0160954	1	1	1	5.04049e-05	1	1	1	1	1	1	1
RBP1	1.50529e-08	1	1	1	4.36133e-10	1	0.000229316	1	0.0136707	1	1	1
RC3H2	5.68047e-05	1	1	1	1	1	1	1	1	1	1	1
RECQL4	0.00820617	1	1	1	0.000147953	1	1	1	1	1	1	1
REEP6	0.0042346	1	1	1	1	1	5.57113e-05	1	0.0158303	1	1	0.00380969
RFX1	0.0145052	1	1	1	0.00213862	1	1	1	1.89019e-05	1	1	1
RGCC	1	1	1	1	0.00501538	1	1	1	1	1	1	1
RGMA	0.0139347	1	1	1	1	1	0.000766349	1	1	1	1	4.83027e-05
RGS11	1	2.55756e-07	1	1	0.00140737	1	1	1	1	1	1	0.000230589
RGS2	1	1	1	1	1	0.00160181	1	1	1	1	0.0001036	1
RHBDL1	1	1	1	1	6.76138e-05	1	1	0.00489542	1	1	1	1
RHPN1	1	1	1	0.193361	1	1	0.0066933	1	1	1	1	1
RIOK1	0.00209128	1	1	1	1	0.00033853	1	1	1	1	1	1
RIOK3	1	1	1	1	1	3.74634e-05	1	1	1	1	1	1
RIT1	1	1	1	1	1	1	0.00083765	1	1	1	1	1
RLF	1	1	1	1	1	0.0166694	1	1	1	1	1	1
RLIM	0.000961648	1	1	1	1	0.0254992	0.0040499	1	1	1	1	1
RMND1	1	1	1	0.14209	1	1	1	1	1	0.000876177	1	1
RNASE1	1	0.000297108	1	1	1	0.000633295	1	1	1	1	1	1
RND2	1.07495e-05	1	1	1	0.000491566	1	0.00221165	1	0.0158924	1	1	1
RNF166	1	1	1	1	1	1	1	1	0.00242179	1	1	1
RNF208	1	1	1	1	0.000953481	1	1	1	1	1	1	1
RNF216	1	1	1	1	1	0.000391401	1	1	1	1	1	1
ROCK2	1.01984e-05	1	1	0.140038	1	1.80052e-05	0.0107435	1	1	0.0149359	1	1
RPAP3	1	0.00021789	1	1	1	0.00715094	1	1	1	1	1	1
RPRM	1	1	1	1	1	1	1	1	1	1	1	1
RPS6KL1	1	1	1	1	3.79674e-07	1	1	1	1	1	1	4.52743e-05
RRAGC	1	1	1	1	1	1.50598e-05	1	1	1	1	1	1
RRP8	1	1	1	1	1	1	1	1	1	1	1	1
RRS1	1	1	1	1	0.0021634	1	1	1	1	1	1	1
RSL24D1	1	1	1	1	1	1	1	1	1	0.0020732	1	1
RUNDC3B	1	1	1	0.518804	1	0.00750288	1	1	1	0.000800747	1	1
RYR1	0.00625579	1	1	1	1	1	1	1	1	0.00196869	0.00210904	1
S100A1	0	1	1	1	2.36589e-11	1	1	1	2.30643e-06	1	1	1
SAMD1	1	1	1	1	0.0301768	1	1	1	0.00870865	1	1	1
SAMD11	1	1	1	1	0.00242664	1	1	1	1	1	1	1
SAR1B	1	1	1	1	1	0.0062479	0.011237	1	1	0.00366253	1	1
SBK1	0.0273942	1	1	1	0.000102977	1	1	1	0.00286298	1	1	0.000382407
SBNO1	7.57937e-05	1	1	1	1	1	0.00492952	1	1	1	1	1
SCAF8	1	1	1	1	1	3.28427e-07	1	1	1	1	1	1
SCAND1	1	1	1	1	1	1	1	1	0.000343725	1	1	1
SCN1A	1	1	1	0.162584	1	1	1	1	1	1	1	1
SCN7A	1	1	1	1	1	0.00386993	1	1	1	1	1	1
SCRIB	5.45303e-05	1	1	1	1.66194e-06	1	1	1	0.000948088	1	1	1
SCYL2	1	1	1	1	1	9.30861e-05	1	1	1	1	1	1
SDSL	1	1	1	1	1	1	8.55439e-05	1	0.00182572	1	1	1
SECISBP2L	8.2263e-06	1	1	0.089766	1	3.78871e-05	0.0134568	1	1	0.0070889	1	1
SELPLG	1	1	1	1	0.00126667	1	1	1	1	1	1	1
SEMA4C	1	1	1	1	0.00822279	1	1	1	1	1	1	1
SEMA6B	1	1	1	1	0.000210333	1	1	1	1	1	1	1
SEMA6D	1	1	1	1	1	3.2854e-05	1	1	1	1	1	1
SERPINB9	1	1	1	1	1	1	1	1	1	0.00417892	1	1
SERPINH1	1	1	1	1	6.88645e-10	1	1	1	1	1	1	1
SETD1B	1	1	1	1	3.65103e-05	1	1	1	0.00483875	1	1	1
SGTB	1	1	1	0.152243	1	0.0242773	1	1	1	1	1	1
SH2B2	0.0036508	1	1	1	1	1	1	1	1	1	1	1
SH2D3C	0.00155114	1	1	1	1	1	1	1	1	1	1	1
SH3BP5L	1	1	1	1	5.21665e-08	1	1	1	2.73384e-05	1	1	4.19534e-08
SHANK1	1	1	1	1	1.36428e-05	1	8.02719e-07	1	2.25685e-06	1	1	1
SHANK3	0.00274467	1	1	1	0.00557438	1	1	1	0.000379186	1	1	1
SHC2	1	1	1	1	5.68065e-09	1	1	1	1	1	1	1
SHROOM1	1	0.00578568	1	1	1	1	1	1	1	1	1	1
SIK1	0.000101802	1	1	1	3.27712e-06	1	1	1	1	1	1	1
SIPA1	0.00232929	1	1	1	3.1983e-05	1	1	1	1	1	1	1
SLC12A2	0.00316982	1	1	1	0.000319253	1	1	1	1	1	1	1
SLC15A2	0.00446335	1	1	1	1	1	1	1	1	1	1	1
SLC16A1	1	1	1	1	1	1	1	1	1	1	1	1
SLC22A5	1	1	1	1	1	0.00355473	1	1	1	1	1	1
SLC25A18	6.7002e-11	1	1	1	3.11807e-07	1	1	1	1	1	1	1
SLC25A29	0.00379002	1	1	1	0.0008142	1	1	1	0.00580821	1	1	1
SLC25A46	1	1	1	1	1	0.00928584	1	1	1	1	1	1
SLC25A6	1	1	1	1	7.79637e-07	1	1	1	1.22653e-05	1	1	1
SLC2A1	2.24542e-09	1	1	1	1	1	1	1	1	1	1	1.75485e-10
SLC2A4RG	1	1	1	1	0.0282056	1	1	1	1	1	1	1
SLC35A5	1	1	1	1	1	1	1	1	1	0.00247819	1	1
SLC36A4	0.00156492	1	1	1	1	0.0164269	1	1	1	1	1	1
SLC37A3	1	1	1	1	1	1	1	0.00328231	1	1	1	1
SLC39A12	1	1	1	1	1	1	1	1	1	1	1	1
SLC39A6	1	1	1	0.64094	1	8.18117e-06	1	1	1	1	1	1
SLC41A2	0.0275838	1	1	1	1	1	0.01258	1	1	1	1	1
SLC43A2	1	1	1	1	1	1	0.00027623	1	1	1	1	1
SLC6A11	1	1	1	0.361151	1	1	3.68635e-08	1	0.000387768	1	1	1
SLC6A15	0.000677575	1	1	1	1	7.35541e-05	1	1	1	0.00666238	1	1
SLK	1	1	1	1	1	1.54172e-06	1	1	1	0.00319424	1	1
SMARCAD1	1	0.00102445	1	1	1	0.0141083	1	1	1	1	1	1
SMC5	1	1	1	1	1	0.00103302	1	1	1	1	1	1
SMO	1	1	1	1	1	1	1	0.00904475	0.00797299	1	1	1
SNX13	1	1	1	1	1	0.00344012	1	1	1	1	1	1
SNX21	1	1	1	1	5.99129e-05	1	1	1	0.0105955	1	1	1
SNX30	1	1	1	0.249795	1	1	1	1	1	1	1	1
SNX4	1	1	1	1	1	6.75378e-05	1	1	1	1	1	1
SNX6	1	1	1	1	1	0.000375163	1	1	1	0.00100763	1	1
SORBS2	1	1	1	1	1	1	0.000311465	1	1	1	1	1
SORCS2	1	1	1	1	0.00228976	1	1	1	1	1	1	1
SOWAHA	1	1	1	1	1	0.00452095	1	1	1	1	1	1
SOX8	1	1	1	1	0.0309061	1	0.0027446	1	0.00212277	1	1	1
SPAG5	0.00821982	1	1	1	1	1.44153e-05	1	1	1	1	1	1
SPARC	2.46514e-08	1	1	1	1	1	1	1	1	1	1	1
SPATA13	0.00163609	1	1	1	1	1	1	1	1	1	1	1
SPATA2	1	1	1	1	1	1	1	1	0.00660997	1	1	1
SPDYA	1	1	1	1	1	0.00604685	1	1	1	1	1	1
SPHK2	1	1	1	1	6.06102e-06	1	1	1	1	1	1	1
SPIRE2	1	0.00240634	1	1	0.0118505	1	1	1	1	1	1	1
SPPL2B	1	1	1	1	1	1	1	1	0.0144105	1	1	0.00385435
SREBF1	0.00144955	1	1	1	1	1	0.00303406	1	1	1	1	0.000229489
SRF	1	1	1	1	0.000153309	1	1	1	0.00116902	1	1	1
SRGAP1	1	1	1	0.0829177	0.000564859	1	1	1	1	1	1	1
SRPK1	1	1	1	1	1	1	0.00886558	1	1	1	1	1
SRSF2	0.000262268	1	1	1	3.78234e-05	1	1	1	0.00560105	1	1	1
SRSF4	1	1	1	1	7.08578e-07	1	1	1	0.00588638	1	1	1
SRSF6	1	1	1	1	4.03298e-07	1	1	1	1	1	1	1
SSBP4	1	1	1	1	0.00775164	1	1	1	1	1	1	0.00261153
SSC5D	1	1	1	1	1	1	1	1	1	1	1	1
SSH1	1	1	1	1	0.0225068	1	1	1	0.000671068	1	1	0.00465586
SST	8.13733e-07	1	1	1	0.000253472	1	1	1	1	1	1	1
STAT3	7.50899e-08	1	1	1	1	1	0.000255919	1	1	1	1	1
STK4	0.0168041	1	1	1	1	1	1	1	1	1	8.61593e-06	1
STMN4	1	8.95349e-05	1	1	0.000789121	1	1	1	1	1	1	1
STON2	0.0226085	1	1	1	1	1	0.000969267	1	1	1	1	1
STRBP	1	1	1	0.0968323	1	1	1	1	1	0.00133928	1	1
STRN	0.000824137	1	1	1	1	5.17726e-05	1	1	1	0.0179173	1	1
STX2	0.00195433	1	1	1	1	2.96073e-05	1	1	1	1	1	1
SYNGR1	1	1	1	1	0.000205719	1	1	1	0.00119914	1	1	1
SYNGR3	5.01432e-07	1	1	1	4.82574e-07	1	0.000400471	1	0.000218518	1	1	1
SYNM	0.000510554	1	1	1	0.00508901	1	1	1	1	1	1	1
TAF13	1	1	1	1	1	1	1	1	1	1	1	1
TAF1A	1	0.00534429	1	1	1	0.00246921	1	1	1	1	1	1
TAOK1	1	1	1	1	1	0.00189395	1	1	1	1	1	1
TATDN1	1	1	1	1	1	0.0114287	1	1	1	0.00367817	1	1
TBC1D12	1	1	1	1	1	0.000791408	1	1	1	1	1	1
TBKBP1	1	1	1	1	1.15781e-11	1	1	0.000355208	7.85332e-07	1	1	1
TBX3	1	1	1	1	0.00328273	1	1	1	1	1	1	1
TERT	0.00143442	1	1	1	0.00539412	1	1	1	1	1	1	1
TET2	1	1	1	1	1	0.00055278	1	1	1	1	0.000505367	1
TEX10	1	0.00414255	1	0.726678	1	1	1	1	1	1	1	1
TFRC	3.97341e-07	1	1	1	1	5.04528e-09	1	1	1	1	1	1
THAP11	1	1	1	1	0.00191521	1	1	1	1	1	1	1
THBS3	1	1	1	0.0947802	1	1.97616e-07	1	1	1	0.00288707	1	1
THNSL1	1	1	1	1	1	1	1	1	1	0.00178051	1	1
THNSL2	1	1	1	1	0.000685866	1	1	1	1	1	1	1
TIGD1	1	1	1	1	1	0.00233805	1	1	1	1	1	1
TJAP1	1	1	1	1	0.00439456	1	1	1	1	1	1	1
TLE2	7.13442e-07	1	1	1	4.12491e-05	1	1	1	0.00503038	1	1	1
TMCO7	1	1	1	1	1	1	0.00253263	1	1	1	1	1
TMED7	1	1	1	1	1	1	1	0.00316298	1	0.00299726	1	1
TMEM121	1	1	1	1	0.000982312	1	1	1	0.0078996	1	1	1
TMEM132A	4.85075e-06	1	1	1	3.42157e-05	1	0.000281714	1	0.000277342	1	1	1
TMEM151B	0.000219421	1	1	1	9.63433e-09	1	1	1	0.000167178	1	1	1
TMEM158	0.00229912	1	1	1	1	3.238e-05	1	1	1	0.00428201	1	1
TMEM161A	1	1	1	1	0.00268632	1	1	1	1	1	1	1
TMEM161B	1	1	1	1	1	0.0159125	1	1	1	0.000100671	1	1
TMEM176A	0.00112089	1	1	1	0.000426706	1	1	1	0.00938398	1	1	1
TMEM179	1.64626e-06	1	1	1	5.68279e-05	1	0.000104898	1	0.00175031	1	1	1
TMEM237	1	1	1	1	1	0.00180785	1	1	1	0.00817788	1	1
TMEM240	0.00143445	1	1	1	0.00178274	1	0.000125265	1	0.000141823	1	1	1
TMEM33	1	1	1	1	1	1	1	1	1	0.0068529	1	1
TMEM41B	1	1	1	1	1	1	1	1	1	0.0176631	1	1
TMEM59L	2.05781e-06	1	1	1	6.33047e-05	1	1	1	8.51239e-05	1	1	1
TMEM87B	1	1	1	1	1	0.0077579	1	1	1	1	1	1
TMTC2	1	1	1	0.0892247	1	1.68934e-07	1	1	1	1	1	1
TNRC6B	1	1	1	1	1	1	1	1	1	1	0.00102215	1
TOM1L1	1	1	1	1	1	1	1	1	1	1	1	1
TOP1	1	1	1	1	1	0.00177467	1	1	1	1	7.04903e-12	1
TP53I11	1	0.00148687	1	1	0.00624082	1	1	1	1	1	1	1
TPGS1	1	1	1	1	1	1	0.00150483	1	1	1	1	1
TRABD	1	1	1	1	0.000272526	1	1	1	1	1	1	1
TRAF1	1	1	1	1	0.000144978	1	1	1	1	1	1	1
TRAPPC5	1	1	1	1	1	1	9.33377e-05	1	0.000209218	1	1	1
TRH	1	1	1	9.02989e-05	1	1	0.0132338	1	1	1	1	1
TRIM66	1	1	1	0.541102	1	1	1	1	0.00606154	1	1	1
TRIM72	1	1	1	1	8.51733e-07	1	1	1	0.00941307	1	1	1
TRNP1	0.000609757	1	1	1	0.000340454	1	0.0114468	1	0.00225325	1	1	1
TRPM5	1	1	1	1	0.00541373	1	1	1	1	1	1	1
TRPT1	1	1	1	1	1	1	1	1	1	1	1	1
TSC22D3	1	1	1	1	1.64841e-05	1	1	1	1	1	1	1
TSC22D4	1	1	1	1	0.00993429	1	1	1	1	1	1	1
TSPAN15	1	1	1	1	1	1	0.0100391	1	1	1	1	1
TSPAN6	1	0.0123013	1	1	1	0.00286964	1	1	1	0.0141334	1	1
TSPO	1	1	1	1	0.000576737	1	1	1	1	1	1	1
TTBK2	0.0217846	1	1	1	1	1	1	1	1	1	1	1
TTC25	1	1	1	1	0.00213108	1	1	1	1	1	1	1
TTYH1	1	1.60084e-07	1	1	0.000473925	1	1	0.00181663	1	1	1	1
TTYH3	0.0226577	1	1	1	1	1	1	1	1	0.0015603	1	1
TXNDC9	1	0.0200592	1	1	1	0.00163659	1	1	1	0.010571	1	1
TXNIP	1	1	1	1	1	1	1	1	1	1	1	1
TXNL4B	1	1	1	1	1	0.0192311	1	1	1	1	0.00304278	1
UBAP1L	1	1	1	1	0.00351173	1	1	1	1	1	1	1
UBR1	7.2116e-07	1	1	1	1	1.4283e-06	0.0005095	1	1	0.00015382	1	1
UBR5	1	1	1	1	1	1	0.00211959	1	1	4.82713e-05	1	1
UEVLD	1	1	1	1	1	0.000717899	1	1	1	1	1	1
UHRF1BP1L	1	1	1	0.00859287	1	6.0105e-08	1	1	1	1	1	1
UNC5B	1	1	1	1	1	1	1	1	0.000127613	1	1	1
USP12	1	1	1	1	1	1.45556e-05	1	1	1	1	1	1
USP16	1	0.00280617	1	1	1	2.62675e-05	1	1	1	0.000301032	1	1
USP32	1	1	1	1	1	1.38198e-05	1	1	1	0.000238997	1	1
USP37	0.00115071	1	1	1	1	1	1	1	1	1	0.00379802	1
USP38	1	1	1	1	1	1	1	1	1	1	3.01098e-06	1
USP8	1	1	1	1	1	1	1	1	1	1	1.11218e-05	1
VASN	1	1	1	1	1	1	0.00756247	1	1	1	1	1
VCAN	1	1	1	0.266584	1	1	0.00165623	1	1	1	1	1
VEGFB	6.43232e-06	1	1	1	5.88829e-05	1	1	1	1	1	1	1
VEZT	1	0.0110459	1	0.387309	1	1	1	0.000379475	1	0.0148204	1	1
VGF	1	1	1	1	1	1	1	1	1	1	1	1
VPS37D	0.00192839	1	1	1	2.40525e-06	1	1	1	1	1	1	1
VSTM2L	1	1	1	1	1	1	1	1	1	1	1	1
VWA1	1	1	1	1	0.003292	1	1	1	0.00357608	1	1	1
VWA5A	1	1	1	1	1	7.56056e-06	1	1	1	1	1	1
VWA5B2	7.48001e-06	1	1	1	0.00576242	1	0.00349002	1	1	1	1	1
WDR12	1	1	1	1	1	0.0266238	1	0.000177604	1	0.00157507	1	1
WDR34	0.00134778	1	1	1	0.0010485	1	1	1	1	1	1	1
WDR7	1	1	1	1	1	0.000980101	0.000202883	1	1	1	1	1
WFIKKN1	1.6313e-06	1	1	1	5.14699e-12	1	1	1	1	1	1	1
WNK3	0.00440965	1	1	1	0.00200967	1	1	1	1	1	1	1
WRB	1	1	1	1	0.00191866	1	1	1	1	1	1	1
XPO4	1	1	1	1	1	1	1	1	1	0.0155262	1	1
XPOT	1	1	1	1	1	2.54039e-06	1	1	1	1	1	1
YIF1B	1	1	1	1	0.00170755	1	1	1	1	1	1	1
YIPF6	0.00100607	1	1	1	1	1	1	1	1	1	1	1
ZBED1	0.00300342	1	1	1	0.00371439	1	1	1	0.00216693	1	1	1
ZBED4	1	1	1	1	1	1	1	1	0.000178831	1	1	1.04948e-05
ZBTB4	1	1	1	1	1	1	1	7.57791e-09	1	0.0016679	1	1
ZBTB46	1	1	1	1	0.0164393	1	1	1	1	1	1	1
ZBTB7A	2.05965e-05	1	1	1	3.36917e-08	1	1	1	9.43127e-05	1	1	1
ZBTB7B	1	1	1	1	0.0214201	1	1	1	0.000462899	1	1	1
ZC3H6	1	1	1	0.0878816	1	5.6644e-05	1	1	1	1	1	1
ZCCHC6	1	1	1	1	1	0.000961472	1	1	1	1	1	1
ZDBF2	1.49584e-07	1	1	1	1	3.02431e-05	1	1	1	1	1	1
ZDHHC19	1	1	1	1	1	1	1	1	1	1	1	0.00325642
ZDHHC20	0.000388629	1	1	1	1	1	1	1	1	1	1	1
ZFAND2A	0.00180699	1	1	1	1	1	0.0123289	1	1	1	1	1
ZFHX2	1	1	1	1	2.1815e-08	1	1	1	0.0036924	1	5.24319e-07	1
ZFP36L1	6.83839e-05	1	1	1	0.00985714	1	1	1	1	1	1	1
ZFP36L2	0.00341677	1	1	1	1	1	0.00404521	1	1	1	1	1
ZFPM2	1	1	1	0.320971	1	8.09711e-05	1	1	1	1	1	1
ZMYM1	1	1	1	1	1	0.000637288	1	1	1	0.000511858	1	1
ZNF197	1	1	1	1	1	0.00310451	1	1	1	1	1	1
ZNF276	1	1	1	1	0.00161585	1	1	1	1	1	1	1
ZNF277	1	1	1	1	1	0.00219674	1	1	1	0.0138385	1	1
ZNF281	1	1	1	1	1	0.00384417	1	1	1	1	1	1
ZNF282	1	1	1	1	1.22935e-05	1	1	1	0.00239113	1	1	1
ZNF341	1	1	1	1	0.00675039	1	1	1	1	1	1	1
ZNF385A	0.000273945	1	1	1	0.00259941	1	3.64183e-05	1	0.00092888	1	1	1
ZNF423	1	1	1	1	1	1	1	1	1	1	1	0.00492634
ZNF441	1	1	1	1	1	0.0105308	1	1	1	1	1	1
ZNF444	0.00234738	1	1	1	1.73187e-06	1	1	1	0.000208935	1	1	1
ZNF467	0.00610534	1	1	1	1	1	0.000833734	1	0.0134709	1	1	1
ZNF549	0.00583485	1	1	1	1	1	1	1	1	1	1	1
ZNF579	1	1	1	1	1.42242e-06	1	1	1	0.0129159	1	1	1
ZNF580	1.92208e-05	1	1	1	3.77788e-06	1	1	1	0.00801747	1	1	1
ZNF646	1	1	1	1	1	1	1	1	1	1	1	9.72106e-10
ZNF653	0.000871933	1	1	1	0.000561258	1	1	1	1	1	1	1
ZNF664	0.0016278	1	1	1	1	1	1	1	1	1	1	1
ZNF696	0.0196704	1	1	1	1	1	1	1	1	1	1	1
ZNF717	1	0.0164613	1	1	1	1	1	1	1	1	1	1
ZNF787	1	1	1	1	0.020019	1	1	1	0.012036	1	1	1
ZSWIM5	1	1	1	1	0.0244769	1	1	1	1	1	1	1
ZSWIM6	0.0223036	1	1	1	8.56748e-05	1	1	1	1	1	1	1
ZXDB	1	1	1	1	0.00114104	1	1	1	1	1	1	1
ZXDC	0.00186109	1	1	1	0.00137812	1	1	1	0.00656491	1	1	1
