# Supplementary material for: Seasonal and Regional Differences in Gene Expression in the Brain of a Hibernating Mammal
Source: PLoS One. 2013 Mar 20;8(3):e58427. doi: 10.1371/journal.pone.0058427 (PMC3603966; doi:10.1371/journal.pone.0058427)
Supplement: Table S3 — P-value cutoffs for significance for pairwise comparisons. This table provides P-value cutoffs for significance (FDR<0.05) for all pairwise comparisons listed in Table S2 for cerebral cortex (sheet A) and hypothalamus (sheet B). These cutoff values were generated using the Benjamini-Hochberg method of correction for multiple comparisons. APR: April collection point, FDR: false discovery rate, IBA: Interbout arousal collection point, OCT: October collection point, TOR: Torpor collection point. (XLS) [file pone.0058427.s003.xls]

## Sheet: A (Cerebral Cortex)
Pairwise comparision	P-value cutoff
Apr > IBA	0.00613066
Apr < IBA	0.00613421
Apr > Oct	0.00084254
Apr < Oct	0.0194356
Apr > Tor	0.0231291
Apr < Tor	0.040395
Oct > IBA	0.0373245
Oct < IBA	0.0257556
Oct > Tor	0.0274385
Oct < Tor	0.047374
Tor > IBA	0.0342174
Tor < IBA	0.0253417

## Sheet: B (Hypothalamus)
Pairwise comparision	P-value cutoff
Apr > IBA	0.0308101
Apr < IBA	0.0237538
Apr > Oct	0.000962739
Apr < Oct	0.000480769
Apr > Tor	0.0319204
Apr < Tor	0.0319251
Oct > IBA	0.0179577
Oct < IBA	0.00922009
Oct > Tor	0.0185852
Oct < Tor	0.0181851
Tor > IBA	0.00467589
Tor < IBA	0.00630822
